# Supplementary material for: Genome-Wide Identification and Analysis of Arabidopsis Sodium Proton Antiporter (NHX) and Human Sodium Proton Exchanger (NHE) Homologs in Sorghum bicolor
Source: Genes (Basel). 2018 May 3;9(5):236. doi: 10.3390/genes9050236 (PMC5977176; doi:10.3390/genes9050236)
Supplement: Supplementary file 1 [file genes-09-00236-s001.zip]

Archive with 3 entries (2 files):
- Supplemental/
- Supplemental/Gene File S1.xlsx
- Supplemental/Genes Figure S1, S2.pptx
