# Supplementary material for: Genome-Wide Identification and Analysis of Arabidopsis Sodium Proton Antiporter (NHX) and Human Sodium Proton Exchanger (NHE) Homologs in Sorghum bicolor
Source: Genes (Basel). 2018 May 3;9(5):236. doi: 10.3390/genes9050236 (PMC5977176; doi:10.3390/genes9050236)
Supplement: Supplementary file 1 [file genes-09-00236-s001.zip › Supplemental/Gene File S1.xlsx]

## Sheet: List of Sodium transporters
List of sodium transporters (NHX1 to NHX8 from A. thaliana, and NHE1 to NHE9 from Homo sapiens) used for genome wide screening in Sorghum
Gene name	Accession number
NHX1	NM_122597.3
NHX2	NM_111375.4
NHX3	NM_124929.3
NHX4	NM_111512.3
NHX5	NM_104315.5
NHX6	NM_106609.4
NHX7	NM_126259.4
NHX8	NM_001198066.1
NHE1	AF146439.1
NHE2	AF073299.1
NHE3	NM_001284351.2
NHE4	NM_001011552.3
NHE5	AF111173.1
NHE6	AB074255.1
NHE7	AF298591.1
NHE8	NM_015266.2
NHE9	AB089794.1

## Sheet: Comaparative list
Chromosomal localization of NHX and NHE genes in sorghum in compararison with Arabidopsis and Homo sapiens.
Chromosome number	Arabidopsis thaliana	Homo sapiens	Sorghum bicolor
1	AtNHX5, AtNHX6, AtNHX8	HsNHE1	SbNHE2, SbNHE7, SbNHE8
2	AtNHX7	HsNHE2, HsNHE4	SbNHX3, SbNHX5, SbNHX 6, SbNHE6, SbNHE9
3	AtNHX2, AtNHX4	-------------------------	-------------------------
4	-------------------------	-------------------------	-------------------------
5	AtNHX1, At NHX3	HsNHE3	SbNHX1, SbNHE5
6	-------------------------	-------------------------	-------------------------
7	-------------------------	-------------------------	SbNHE3
8	-------------------------	-------------------------	SbNHX7, SbNHE1
9	-------------------------	-------------------------	SbNHX2, SbNHE4
10	-------------------------	-------------------------	SbNHX10
11	-------------------------	-------------------------	-------------------------
12	-------------------------	-------------------------	-------------------------
13	-------------------------	-------------------------	-------------------------
14	-------------------------	-------------------------	-------------------------
15	-------------------------	-------------------------	-------------------------
16	-------------------------	HsNHE5	-------------------------
17	-------------------------	-------------------------	-------------------------
18	-------------------------	-------------------------	-------------------------
19	-------------------------	-------------------------	-------------------------
20	-------------------------	HsNHE8	-------------------------
21	-------------------------	-------------------------	-------------------------
22	-------------------------	-------------------------	-------------------------
HsNHE6, 7, and 9 positions are unknown

## Sheet: Phosphorylation sites
Phosphorylation sites of SbNHX/NHE
NHX/NHE	Phosphorylation sites			PKC	CK2	RSK	PKA	UNSP	EGFR	INSR	PKG	CK1	DNAPK	CdC2	p38MAPK	CDK5	GSK3	ATM
	S	Th	Ty
SbNHX1	12	1	1	8	2	2	10	14	0	0	1	1	2	8	4	4	3	1
SbNHX2	41	12	2	36	4	3	18	55	0	0	5	5	3	24	9	9	3	0
SbNHX3	22	11	1	29	2	3	10	34	0	0	4	1	4	12	5	3	2	2
SbNHX4	22	7	2	23	4	4	9	31	0	0	3	0	1	7	1	1	1	1
SbNHX5	73	21	14	24	25	7	24	108	2	7	6	14	10	24	4	8	7	5
SbNHX6	15	7	4	12	11	0	2	25	0	1	2	1	5	5	3	2	1	1
SbNHX7	5	0	0	4	1	0	7	5	0	1	0	0	1	6	0	0	0	0
SbNHE1	44	12	7	47	11	2	6	63	0	0	2	11	5	30	3	5	5	0
SbNHE2	39	19	10	43	19	4	10	68	4	4	3	7	4	10	3	6	4	0
SbNHE3	22	10	13	23	5	4	11	45	5	1	5	6	6	0	3	4	2	0
SbNHE4	91	27	8	46	23	12	34	126	3	1	15	11	8	23	3	8	4	4
SbNHE5	30	9	11	27	7	2	10	50	0	1	3	2	0	14	0	3	3	0
SbNHE6	28	10	8	0	16	1	5	46	1	3	3	11	3	2	0	0	1	1
SbNHE7	31	8	6	22	5	0	11	44	0	3	6	3	1	11	1	1	0	0
SbNHE8	40	22	8	41	11	2	16	70	2	1	3	3	4	8	5	5	4	3
SbNHE9	17	12	3	21	5	1	9	32	4	3	5	2	3	7	2	3	2	1
PKC; protein kinase C, CK2; Casein kinase 2, RSK; Ribosomal S6 kinase, PKA; Protein kinase A, UNSP; Un Specified phosphorylation Sites, EGFR; Epidermal growth factor receptor, INSR; Insulin receptor precursor, PKG; Protein kinase G, CK1; Casein kinase 1, DNAPK; DNA dependent protein kinase, CDC2; Cell Division cycle protein 2, P38MAPK; P38 Mitogen activated protein kinase, CDK5; Cyclin dependant …

## Sheet: Cds sequences
Gene	cds
SbNHX1	ATGGGGCTGATGGCGCTGGGCGACCCGCCGGCGGACTACGCGTCCATCGCGGCGGTGGGG CTGTTCGTGGCGCTCATGTGCGTCTGCATCATCGTCGGCCACCTCCTCGAGGAGAACCGA TGGATGAACGAGTCCATCACCGCGCTCTTCATCGGGCTGGGAACTGGAGCGGTGATCCTG TTCGCGTCCAGCGGGAAGCACTCGCGCGTGCTCCAGTTCAGCGAGGACCTCTTCTTTATT TACCTGCTGCCGCCCATCATATTTAATGCAGGGTTCCAAGTGAAGAAGAAACAGTTCTTT CGAAACTTCATTACTATTACACTGTTTGGTGCAGTTGGCACCTTGATCTCTTTTACTGTA ATATCCCTTGCACTTGGGGCAATATTCTCGGCC…
SbNHX2	ATGACGCGGCTGATGCATGCTGCCACGCCATGCATGGCAGCATGTCAATTGTCTCCCCCT CCGTTTGTTAATTTTCGTTTTGGAAGATGCCTAAGTGTGGAAAAACAACCAAACAAAGGT TGGCCACGTGTCCGTACTGAGTCTCGCGTGTCAGATCCTAACGGTCACCTGTGGATCATC GGACGCTCTGCAAGTCCACACCGGACGCGTCCGGTGCACACCAGACTCATGCGCAGAGAG TTCCGCAAATCTACGGGTCACCGGACGCTAAGCACCGGTAGCGTCCGAGAGGGTTGCAAA ACGCCTGCACACCGGACGCTGAGCACTGGACTCTCTCTGGTGCGTTCGGTGCTCTCTGCA ACACCCGACAACACACCGGACGCTGAGGCCAGC…
SbNHX3	ATGGACGACGTACGCATCGATCAATGGTCACGGGCGCGCGGGGAAGGGGACACGGAAAAT AAAGCAAAATTTTCACGGCCAGAAACGCCGGGAACTGAAATGGAGAGAGTGGGAGCACCG AACCTGGCGAAAAGCCAGACCAATGAAGTATCTCGGTATGTACAGTACTCCTACGTGCCT GTGCTGGAGTACATCCGTACATGCTACAGCTTGGCCGCAGCACGGCATAATGCTCTGATA TACGTCAGATTAATTAAGGATCTGCAGCTAGCCAAGAGAAAAGGAAAAACATTTTTTGTT ACTGTTCTTACACATGTTTGTCATCCATTTCATGATACTTGTACAACTTATCGTGCATTC ATGTGCACAAGAAAAGAAAATAAGAAGCTGCAA…
SbNHX4	ATGCGGGCCCCGGAAGGCCGGAATGTAACACGGCAGCAGCCCCCAGAGTCCTCCCACAGA CGTGGCTCCTGGGATCATGTACCACGCAGGCACCGGTGCCAGGGTCCATCCACGCGTGCC GCCGTGACGTGCACTGCGCCCACTGCCGTTTCCAAGGCCCCTGGCTACGCGCCAAAATCG TCCGTCACACGGCGGCAGCAAAAACAGAGGACATGGGGCGAGAGACAGCGACAGAGAATC CATGGCGGCGGCGTTGTGGGAGACGCTGCTGGCGGCATCGGCGGCGGATGGGACCGGTGG GAGCAGCACCACGGTGGTGTCCATCTGCGTGTTCACGGCGGTGCTGTGCCTGTGCCTCGT CGCCGGCCACCTCCTCGAGGAGAACAAGTGGGT…
SbNHX5	ATGCATGTCCAAGACAATGCACACACTAATTTGCAGCAACTATACTGGTGGTCCACGCAG CACCTATGCAATCTGCTAGCACGTGACATAAAAATTTGCTCGCTAAACCTGCAAATGGGA ATAAAGTCCGCATCACCTTGGCGGCTGGGGCGTCACGACGGCGTTGATGGTGGCAGAGGA GGATCCCGACTCCATGGAAGTCATCTGCATCACGGCGCGGTCGCTCGACCCGACTGGCCG GAGACGCTGCGGAACACGCCGAAATTGATCCGAGCCGAACCTAATCAGGGAAACCCACAC CTAGAACAACCGAATGGCACACGCACGCGAGGACAAAATCCAAGCCCAGGAGAACCGAAG GAGAAGGAGGACGATGACGACACAGGATCGGAG…
SbNHX6	ATGGCTGTTGAGCATGGCGAGCACCTCCTCTACATCCGGCAAGCACGACGAGCACCTGGG CACCTGGACGAGCACCTCCTCCACACCTGGACAAGCATGGAAGTGAAGCCAAGCGACACG GACGCTCTAACCGTGTTTCGATGGGGAGGAGCAGGCGTGCACAGGGCTCATGGACCTTGG CGGCGACTGCAAGGCACACAACATGCTCACCGTGCTCGCCTGGGTCTTCCTCTAGGCGTC GTGCACTCCTTCGTCGTCGCCCTCTTCTTCTCCGAGCACGGGATCAGCTCAGAGCATGGC GAGCATCTCGGAGAAGGAGCACGACAGCACGACACTCGCCTGCGGACCCCGGCTTGCCAC CACGAGATCTCGCCGCCAAAGGGGAGGAGCACG…
SbNHX7	ATGGGGGGCGATGGTGTTCCTGAGCCTGACGACGCGGTGCTCTTCGTTGGGGTGTCGCTG GTGCTGGGCATCGCCTCCCGCCACCTCCTCCGCGGGACCCGCGTCCCCTACACCGTCGCC CTTCTCGTCCTCGGAGTCGCGCTTGGGTCCCTCGAATACGGAACACAACATGGTCTAGGC AAACTTGGAGCTGGAATTCGTATCTGGGCTAACATAAACCCTGATCTTCTGCTGGCTGTC TTTTTACCTGCCCTCCTCTTTGAAAGCTCCTTCTCCATGGAAGTACACCAAATAAAGAGA TGTATGGCACAGATGGTGTTACTTGCTGGACCAGGTGTGGTAGTATCAACAGTTTTACTT GGTGCTGCCGTAAAGCTCACTTTTCCTTACAAC…
SbNHE1	ATGGTGTCCACCAGTACTGCTAATCACCGTCTAACGAACAGAACACACAAATCCTCTCCT TCTCCCTCTCCGATCCGTCTGGTCTTCAATTCCGTCGAGCTCGAGCTCGACTCCTCACTC GAGTACTCCACAGCAATAATTTCAATCCATTCCATTCCATCCACCACACATCGCCTCACG CACGGAAGTATTCCGTCGACCGCCTTGCTCCCAGAAATGGGCAAGAAAGGCTTGGTCTCC ATCTTCTCCAGGCTCGTGGACTCCGGCGCCGCCTCCTCCAAGCCGACCGCCGCCGCCTCC CCGCCCTGGCCGTGGCCGCCCTGCGGGACCAACCCGCAGACGGCCTCCTTCCGCGCAGGC GCTGGCGCCGGCGACGACGACGAGCCCTGCTGC…
SbNHE2	ATGATTCAAAACTTATCTTTTTCGGGAAAGGAAGACGAAAACCCTTACCTTCATATTAGA GATTTTGAGCAAACATGTGATTGTCTTCGCATTGAAGGCATTTCTGATAAGACTTTACGT TGGAAGCTTTTTCCTTTTTCTCTAAGGGGAGAAGCTAGACAATGGTACAGTCAGAAGGTA AGTCAACAACAAGGTGAATGGGGAGTCTTACGAGCCAACTTTTGTCTAGATTTCTATTCC CTTGACCGTATAGCCGACCTTAGACTCGAAGTCCTATCTTTTAAACAAAAAGATAATGAA ACTTTCGGAAAATCCTGGAAACTTTTTTCTGATATTTTAGAATCTGGTCCAAACCTTAAT CTTGAAGACCCTGTTCTTTTATTTCATTTTTTC…
SbNHE3	ATGCAAGATGGCAGAGTGATAGCTTACGCTTCACGACAGTTGAGAAGGCACGAAGTCAAC TACCCAACTCACGACCTTGAGTTAGCAGCAGTAGTGCACGCTTTGAAGATTTGGAGACAC TATCTGCTGGGAAATAAGTGTCATATTTATACCGATCATAAGAGTTTGAAGTACATCTTC ACTCAGTCCGAGCTGAATATGAGGCAACGACGGTGGTTAGAGTTAATCAAGGACTATGAT CTGGAAGTTCACTATCATCCAGGCAAGGCTAATGTAGTAGCAGACGCTTTGAGTCGTAAA CCGCACTATCAAGTGGTTCAACCGTTGTTTGAATATGGTTTCAATCTCATGCATCCTGAA GTCTTATGTCACATACAACTCAGTTGTTCACTC…
SbNHE4	ATGAATAGAAGACATCTTCCAGGAAATTTTGTTGACAATCCTGAAGCATTATTCAAGAAG ACGAGAGCCAAGCTAAAGAAATCATCAACACTTCAGCAAGAAGCTTCATCCAATCAAGAA GATCACCGGAACTTGTCTTCAGAGTTCAAAGCCATGTCAAACAAATCAATCCACGAGTTC TCAGCTCCCACTATGGACAACATCCGCACTGGACCTGCTGCAGAGATCGATGGCAACTTT GAGCTCAAGCCTGGACTTATCAACATGGTGCAATCCAACCAGTTCTGTGGGAAGGCACAC GAAGACGCTAGTGCTCATTTACAACACTTCCTGGAGATTTGCAACATATTCACTATATCA GGAGTTTCCAAAGACGCTATACTACTTCGCCTC…
SbNHE5	ATGCCGCCGCCGCGCCGGCTCCACCTCCACCTCCATGCCGCCTTCTTCCTCTTCCTGCTG CCCGCCTTCTTCCTGCTGCTCGCGACGCGGGGGTCCGGCGCGGCGGCGTCCGCGCTGTCC ACGTTCGCGCTGGCCAAGGCGGACGCCACCACCATAGTGTGCGCGCTGCTGCCGTCGGCG GCGTCGCCGCTGCTGGTCGACCTCAACTGCACGGCGGCCGGCGGCGACCACGCGCGCCAG GAGACGTACCCGTCCTCGCACCCGTTCGCCGCGCTGGCCGGCGGGGAGGACTTCCTCTGC GCCGTGGGTCCGTCCGGCGAGCGCGCGGGCGACGTCGACATGCGCTGGTGGGACCTGTCC GGGAACGGGAACGGCAGCAGGTCCAAGCGGGTC…
SbNHE6	ATGGCGACGGACACGGAGACCTTCGCCTTTCAGGCCGAGATCAACCAGCTGCTCTCCCTC ATCATCAACACCTTCTACTCCAACAAGGAGATTTTCCTCCGCGAGCTCATCTCAAACTCA TCTGATGCGTTGGACAAGATCAGGTTCGAGAGTCTCACGGACAAGAGCAAGCTGGATGCG CAGCCAGAGCTATTCATCCACCTTGTCCCTGACAAGGCCTCCAACACTCTCTCCATCATC GACAGCGGCATCGGCATGACCAAGTCCGACCTCGTCAACAACCTGGGGACCATCGCCAGG TCCGGGACCAAGGAATTCATGGAGGCCCTCGCTGCTGGTGCTGATGTGTCCATGATTGGA CAGTTCGGTGTCGGTTTCTACTCCGCCTACCTC…
SbNHE7	ATGGGCGCCGCCGGCGGGCAGGCCATCTTCACGGCCGAGTGCTCCCACACCTTCCACTTC CACTGCATCTCCGCCAGCGTCGCGCACGGCAACCTCGTCTGCCCGCTCTGCAACGCGCGC TGGCGCGAGCTGCCGTCCGTGGTGCAGCCGCAGCCGGCGCCGATGCCGCGCACGCAACCG CAGCCGCTGCGACGGCCGGAGCGCATGCACCATGTGCAACCACTGCCGATGAGACATGTG CCGCTGCATGGCTGGCAGCCACAGCTCCATCCCGAGGAGCCTCAAGTGTTCGACGACGAC GAGCAGGTGGAGCCGCCCTCCTCCGGCGACCAGGCGGCTGCTTCATTCAGATCCGGTGGG ACGTTGGCTGTCACGACGCACACCGAGTACTCC…
SbNHE8	ATGGAGGACGCAGGCGCCCAGGCCAAGATCGAATGGGACGGCGGCGGCGGCGGGGCCGAC GCGGTGCTGGGCCTTGCCGGCGGCGGTCCCCCGGTGTCGCTGTGCTACCACCAGGCGTTC GGCTCCCACGACGACATCGTCCTCCTCGAGGCCGCCGACGACCTGCTCCCTGACCTCCTG CAAGGCCGGGTGACTGTACGGGGGCGTCCTGAAGAAGAAGCTGTCCTTTGCACACCTTCT GCAACATATTCCATGAAGTTTGTTGGCACATCAAATTCTATGTTTCTGATACCACCAGGG GAGCCGTCTGCTAAATGCTTAAGACCTGACAGCACCAATGGCGATGCTAATGTCGTGGCT GCTACCATCAAATTAGCACCAGGGAGCATTGAA…
SbNHE9	ATGCCTGGCGTCCCACGAAACCTGATCGAGCACTCCTTAAACGTCTCGAAGACCGCAAGA CCCATCAAGCAAAAGCTGCGACGGTTCGCTCGTGACAAAAAGGAGGCTATTAGGACACAA ATAACACGGCTTCTAGCAGCCGGATTTATAAAAGAAGTGTATCATCCCGATTGGCTTGCC AATCCGGTTCTTGTACGCAAAAAGAATAATGAATGGAGAATGTGCGTTGATTACACTGAT CTCAATAAACACTGTCCTAAAGATCCTTTTGGTCTCCCTCGCATCGACGAGGTGGTCGAC TCAACGGCCGGATGCGAACTCCTCTCCTTTCTAGACTGCTACTCTGGTTATCACCAGATC TCGCTAAAGGAAGACGACCAGATCAAAACGTCT…

## Sheet: Amino acid sequences
Protein	Amino acid sequence
SbNHX1	MGLMALGDPPADYASIAAVGLFVALMCVCIIVGHLLEENRWMNESITALFIGLGTGAVIL FASSGKHSRVLQFSEDLFFIYLLPPIIFNAGFQVKKKQFFRNFITITLFGAVGTLISFTV ISLALGAIFSATDSVCTLQVLSQDETPFLYSLVFGEGVVNDATSVVLFNAIQNFDLGNIS GAKLLNFIGSFLYLFGTSTILGVASGLLSAYIIKKLYFGSVLLRYRNVPLYLAQCNRKFQ GHNQFTRSGHTQQPSNAIMITSTITVVLFSTIVFGLLTKPLIRLLIPPRHLSREASALSE PSSPKSFFEQLATNSPGLPDIENGISLRRPTSLRLLLASPARSVHYYWRKFDDGFMRPVF GGRGFVPFHPGSPTESSVPLLAGNGN
SbNHX2	MTRLMHAATPCMAACQLSPPPFVNFRFGRCLSVEKQPNKGWPRVRTESRVSDPNGHLWII GRSASPHRTRPVHTRLMRREFRKSTGHRTLSTGSVREGCKTPAHRTLSTGLSLVRSVLSA TPDNTPDAEASVRCLRVERPSRNTYIPTSNKISYREVGCSSCPSQHCTAAPPLSVAVLAL SLSLSLWSPPKRRAPTSSTTQSWSPTHPATSASHPREIPPVPVHPPHADDSHRHAGPRQS GPTRHGHVPPHGLRSSRRPAAESGVLTARPALSWPARDSTTSPPPTEPTRSRRPDLLPRG SDPRTDPPPPPPPEESAAAARVCVCGVAIFTPCDCCFEFELWWISWRGGDMGLGLGALLK SGALSVSDYDAIVSINIFIALLCSCIVIGHLLE…
SbNHX3	MDDVRIDQWSRARGEGDTENKAKFSRPETPGTEMERVGAPNLAKSQTNEVSRYVQYSYVP VLEYIRTCYSLAAARHNALIYVRLIKDLQLAKRKGKTFFVTVLTHVCHPFHDTCTTYRAF MCTRKENKKLQGRVAAADPPGRSRLPQPHWVVVQIRSPAATLPTPNTGMNQSWPATCPPR QPPVLFKYSQAGQPKSERASRETIRDLQISKPPAAIRATVPSAAARSSLSLLNLPSLAEL SAASPGFFFARERRRTRGKKNSPVAASVVYLRPWELSWLVWAAKISHSPLQRARGMGLGV VAELVRLGVLSSTSDHSSVVSINLFVALLCACIVLGHLLEENRWVNESITALIIMLCCSS CCLLPDAHYNVCFCLSGSAWRRQGLCTGVVILL…
SbNHX4	MRAPEGRNVTRQQPPESSHRRGSWDHVPRRHRCQGPSTRAAVTCTAPTAVSKAPGYAPKS SVTRRQQKQRTWGERQRQRIHGGGVVGDAAGGIGGGWDRWEQHHGGVHLRVHGGAVPVPR RRPPPRGEQVGQRVHHRPHHRVHRRSHHISAHRREALAHPEVRRAALLYLRASTDNLQCR VRMLGPLARFQVKKKQFFHNFMTIMSFGVFGVFISGAIVSAGCYWLFPKVGFGKLDAVDY LVLISRVTAALGAIFSSTDTVCTLQLNTQVINQDETPRLYSLVFGEGVVNDATAVVLFNA IKNLDISQLKGGVVLKLIADFLYLFATSTIIGISIGLATAYVLKALYFGRHSTDREVALM ALMAYLSYMLAELLELSGILTVFFCGIVMSHYA…
SbNHX5	MHVQDNAHTNLQQLYWWSTQHLCNLLARDIKICSLNLQMGIKSASPWRLGRHDGVDGGRG GSRLHGSHLHHGAVARPDWPETLRNTPKLIRAEPNQGNPHLEQPNGTRTRGQNPSPGEPK EKEDDDDTGSEQGRRRVKGRGLTLLPRRHRRRATCRSRRGWGAYRCPASPSRCGSRRKSS YQLSICFGYYPIRPRPHPSGAKTTPGPYVFPPNPFRPRHCGGPQPSPKSSPLDQQKTHPR SSVSATPPRLSVRPSPVSQSATEGEEARSASVEGKSHQPGGERIVGEGRGGALEGVGMAT GVSLAAAPHVASVTGSGSVEEQAAGVGILLQISMLVLSFVLGHILRRRKFYYIPEASGSL LIVLFARISKFRSAHSELGILKFKWQGDDKINA…
SbNHX6	MAVEHGEHLLYIRQARRAPGHLDEHLLHTWTSMEVKPSDTDALTVFRWGGAGVHRAHGPW RRLQGTQHAHRARLGLPLGVVHSFVVALFFSEHGISSEHGEHLGEGARQHDTRLRTPACH HEISPPKGRSTDTSRAHRRAPREPFALMAGACWQRWISQCGGGTPAEHAEQQRIGEHRTI ENRTHTELGSDVNLYALVFGESVLNDAVCFHFFPVYVMKHYTYSNLSDNSQRFVSAFFHL LSSLAETFVFIYMGFDIAMEEHSWAANVFSCAYLVNMSRPQHRRIPLKHQKALWFSGLRG AMAFALALQSVHELPEGHGKTIFTTTTAIVVLTVLLIGGSTGTMLEALDVVGDENTSIEN YEDNNGYMPPSYEEGTSSGGGLRMKLKQFHKST…
SbNHX7	MGGDGVPEPDDAVLFVGVSLVLGIASRHLLRGTRVPYTVALLVLGVALGSLEYGTQHGLG KLGAGIRIWANINPDLLLAVFLPALLFESSFSMEVHQIKRCMAQMVLLAGPGVVVSTVLL GAAVKLTFPYNWSWKTSLLLGGLLSATDPVAVVALLKELGASKKLSTIIEGESLMNDG
SbNHE1	MVSTSTANHRLTNRTHKSSPSPSPIRLVFNSVELELDSSLEYSTAIISIHSIPSTTHRLT HGSIPSTALLPEMGKKGLVSIFSRLVDSGAASSKPTAAASPPWPWPPCGTNPQTASFRAG AGAGDDDEPCCTSTAAAAGGAGKKLTVMAHAAAPGEMYKTVNSVYQLDDPAADDFFSFSL ARDGDEEGVAEVLYDLHDDDDDDDSFSTTTASEEWSEAVIRSLGRTSTDRFFFDPPGPLP ASNSILATAAPGSEPARKKKALPASTTEQEEKMTVNTPPVGPDDADDDVVVKKQPQSQLT TAAAKMSLAERSVAVAVDSGDPYGDFRASMEEMVSAHGLRDWAALEELLAWYLRINGKQH HHLIVGAFVDLLLGLSSSSSPPSSTAAETSTTT…
SbNHE2	MIQNLSFSGKEDENPYLHIRDFEQTCDCLRIEGISDKTLRWKLFPFSLRGEARQWYSQKV SQQQGEWGVLRANFCLDFYSLDRIADLRLEVLSFKQKDNETFGKSWKLFSDILESGPNLN LEDPVLLFHFFRGLHKNHKQMLHTMSRGSFFRIPADEARVILDRILEAEMDNTLHDETYE AEVDTLPNSSSTSAIPSFEPQEEEIPLPDFMLDIESDLFANFGNISNYHSIDKPQNGQFS IYLPSEYQLRELISVMSSEWLEESELSSDVIRLDTPSITIRCAYNSDRFNALYNPVVGIN IMSESFALKLFKNLILTPTTKVIKESSGRLVPSLGIINVLPLTVEGSMVHLNFYIFDTWD FDLLIGQPFRRLLYEGHTGKLHISFGKTFQFPM…
SbNHE3	MQDGRVIAYASRQLRRHEVNYPTHDLELAAVVHALKIWRHYLLGNKCHIYTDHKSLKYIF TQSELNMRQRRWLELIKDYDLEVHYHPGKANVVADALSRKPHYQVVQPLFEYGFNLMHPE VLCHIQLSCSLESQVIEGQKIDKGIFHIKEKIKDDPKTQFRVDEKGVLWFQDRLVVPKDR ELKNRIMDEAHLSKLSINSGSSKMYQELRPHFWWTKMKKEIAAYVARCDTCCKVKAIHMK PAGLLQPLSVLEWKWEEVSMDFITGLPATRKGNDSIWIIVDRWTKSAHFIPVKNTYRPPE YADIYMAEIVKLHGIPKTIISDRGPQFTAHFWEQMHKSLGTSLIRSTAYHPQTSGQTERL NQVLEDMLRACVLSSKGSWESWLPLAEFSYNNS…
SbNHE4	MNRRHLPGNFVDNPEALFKKTRAKLKKSSTLQQEASSNQEDHRNLSSEFKAMSNKSIHEF SAPTMDNIRTGPAAEIDGNFELKPGLINMVQSNQFCGKAHEDASAHLQHFLEICNIFTIS GVSKDAILLRLFPFSLLGRAKQWFYATKEKNTTWALCSTNFLAKFFPMGKTNALRGKITS FQQQNDESVPEAWERFQDYILECPHHGMESWLLMQTFYHGLSNTARETMDAAAGGAFLSL TIPQATALVEKMVSNQSWNEERTQTRKRGGGMHQLKEVDMLSTKLDLLMKKLDDRAGDKK EVMHIYDSHMTCEECGDTGHSGNHCPEILEDMNYINNSNNNYYNRPQQNQGWNQQRPNYL GNYQAAAVPTTNPGIPQQPEGLESANLVDMFDA…
SbNHE5	MPPPRRLHLHLHAAFFLFLLPAFFLLLATRGSGAAASALSTFALAKADATTIVCALLPSA ASPLLVDLNCTAAGGDHARQETYPSSHPFAALAGGEDFLCAVGPSGERAGDVDMRWWDLS GNGNGSRSKRVYMGPPLRALSSGGYRVCGVLDSGELHCWRWRGLNISRDLRFVDAAVGDG FVCGILKGTPASIRCFGNDTAAQAVKAAPEDGSFDVVAARGHRACALSTTGALTCWGRDP PRVDDAAGTGGYAALALGETGVCGLRTNFTIRCFGDGVAHPPPGLAHAQFLDVRAHGKAF CGVLMANYSLLCWGGAEFNATNRLVFGRVMPGPCVPMSSCQCGVLPGSANLCDEGRCVCV DCAFELNVARPNASVLPGNGGGRSRRTMWIAIA…
SbNHE6	MATDTETFAFQAEINQLLSLIINTFYSNKEIFLRELISNSSDALDKIRFESLTDKSKLDA QPELFIHLVPDKASNTLSIIDSGIGMTKSDLVNNLGTIARSGTKEFMEALAAGADVSMIG QFGVGFYSAYLVAERVVVTTKHNDDEQYVWESQAGGSFTVTRDTSGEQLGRGTKITLFLK DDQLEYLEERRLKDLVKKHSEFISYPISLWTEKTTEKEISDDEDEEEKKDTEEGKVEDVD EEKEEKEKKTKKIKEVSHEWSLINKQKPIWMRKPEEITKEEYAAFYKSLTNDWEEHLAVK HFSVEGQLEFKAVLFVPKRAPFDLFDTKKKQNNIKLYVRRVFIMDNCEELIPEWLSFVKG IVDSEDLPLNISRETLQQNKILKVIRKNLVKKC…
SbNHE7	MGAAGGQAIFTAECSHTFHFHCISASVAHGNLVCPLCNARWRELPSVVQPQPAPMPRTQP QPLRRPERMHHVQPLPMRHVPLHGWQPQLHPEEPQVFDDDEQVEPPSSGDQAAASFRSGG TLAVTTHTEYSAVARDSSRDNFAVLVHIKAPGMTDAEAAAGDAPRAPLDLVTVLDVSGSM IGAKLALLKQAMGFVIDNLGPHDRLSVVSFSDRARRVTRLLRMSGDGKAAAKSAVESLVA RGGTNIAEGLRTAARVLEERRHRNTVSSVILLSDGQDTYTAPRWSRGPGAGATPNYEALV PPSFMATSTRDWSAPVHTFGFGNDHDAAAMHVIAESTAGTFSYIGNEAVIQDAFAQCIGG LLTVVVQDARVTIASRHPGVHVGSIKSGRYESR…
SbNHE8	MEDAGAQAKIEWDGGGGGADAVLGLAGGGPPVSLCYHQAFGSHDDIVLLEAADDLLPDLL QGRVTVRGRPEEEAVLCTPSATYSMKFVGTSNSMFLIPPGEPSAKCLRPDSTNGDANVVA ATIKLAPGSIELVRTAPRLDKLRSLLRERPYILDEDLGNDFEHMKGLYTWQNLCKLIQAS DGELLDGLNTLSAVEIDGFWRTVDANSVNTILDMILHNSVLHDWPLNAMPENDVLSVMES DGFTHKIVTHCLNRFGTKVEQEARSFWSLDEKRVCLQFAQRALGAGKMKLANFMDKWERS IPSGMHADLQMLEGEVLCEKLGAETWVHAFSVADLPLAPADRFAALFRERPKWEWKDLQP YIRRASRFDLAIGKGDNLNTLVLTTAMRPDVTA…
SbNHE9	MPGVPRNLIEHSLNVSKTARPIKQKLRRFARDKKEAIRTQITRLLAAGFIKEVYHPDWLA NPVLVRKKNNEWRMCVDYTDLNKHCPKDPFGLPRIDEVVDSTAGCELLSFLDCYSGYHQI SLKEDDQIKTSFITPFGAYCYMTMSFGLKNARATYQRAIQQCLHDEIRDDLVEAYVDDVV VKTRDASTLIDNLDRTFKALNRYKWKLNPKKCIFGVPSGLLLGNVVSRDGIRPNPSKVKA VLDMRPLKNVKDIQKLTGCMAALSRFISRLGEKGLPFFKLLKASEKFSWTEEADAAFTQL KTFLTSPPVLTAPLPNEDLLLYIAATDRVVSTAIVVERDEPGHVYKVQRPVYFISEVLNE SKVRYLQIQKLIYAILITSRKLNHYFDGHRVLV…

## Sheet: Promoter sequences
	Sequence
SbNHX1	CCTGCTGCCCGGT GGGCCCAACGTGTAGCGCTTTTCTGGCCCCCACGTGTTCACCCACTGGCCTGTTGGCCAC TCCCCTCTCCCGCGCCGCGCGGCAGCAGCAACCGCCCCCCGTGCCACCGACACGTGGGCC ATCCCCACCAAAGCCCGTCCAGTCGTCACCTCCCCCTCCCTTCGCGTCACTTCCGACCTC ACCCCAAATATAAAAAGTTTTCAAAATTTACTATCGCATCGAATATTACGATATATACAT AAAATATTAAATATAGATAAAAACAAAAACTAATCATACAGTTTGACTGTAAATTGCGAG ACGAATCTTTTAACCCTAGTTAGTCTATGATTGGACAATATTTTTTTTATCACAAACAAA CGAGTGAAATTTAAAAAAA…
SbNHX2	TCCAGCAGCACATGGCCTCCGCCC TCCACTCCATTGGAGCTTGCCGCACTCACGGTTATCCTCCATCACTGCAAGGTCGATGCC GCCCCCTACCACCTCGCCATCTTCCAAAGTCTGCTACTACCTCCAGTTCGGTAATAAGCT TTTCAGCAACCCACAAAGTTCAATAGTCTCAGGCAAGGGGCATGCTTAGCATGGCTCTAG TAGCAACTTCTATGAAGGAGTTGTACAAAACATTGTTTTTGATGAGAAGTTTTTTTTGAC TTCATTTTCTGATGAGAAGTTGTTTTTTGGTGAACACAGCAGAGGAGTTAGAGCCATCTT TAGATGAGGAGCCAAAAGTGAAAAAAAGTCAATCCTCCTTAAGTGTTCTGGCCTATTTGG ATGAGCAT…
SbNHX3	ATTTGAAATGAAGAGAGTACTACACACA GCGCGTACGTAGTACCTAGGAGTATATTACTGTGATTAGTTAGATCCAGTCCAGCTCAAC AGCTTTTAGATTCCAGATATATAAACGTGCCACATGCATGCTGACTCGATGGGTACGGTA GAGCACATCACACACAGCGCATGGATTTTTCAACCGAGATCAATGCCTTCGTTAATTAAT TAATTGATTTCTAATAATTTATTTTGAAAAAGATATGACTCATGCTCCAGAAGAAAATTA CTAAAACGATCGATGATTTAACGGAACTTCCGGTGTTGTTAGGATGTTGCCGTGACATGT CACTGGTGCAGAACGGGGCTCTTGTCTCGGCTGAGAACCTCATTTCATTCTGGTTTTCCA ACCG…
SbNHX4	TAAACTTAGCAAATGGT GTTATTCAGGTCCCTAAACTTTCAAGGTGATCACCGCAGGTCTTTAAACTTGGTAGAAAG TGTCATCCAAGTCCCTAAACTTGGCCAACTGTGTTATCCCGGTCCAAATCTGATCTAACC CACTCTATAAGCTGGTATGACACGTTGATTCTATGTTAGACGTGGATCCAACATGTGTCA ATTAATCAATCATTACTTATATAATATTTATTATGAAATTCTAGAATTATATAAAATAAT TTACAACAACAAATGGTATGAACTAAAATAGAAAAAAATAATAAAATGAATTTATTATTT ATGTATCCTTAATAGTATTAAAATAATACTAAAATTAGAAAATGATAATATTTATAGTAT TATTGTATAATATTA…
SbNHX5	ACCTTGGGGCGCCCAATGTTAATT GCAACATCCTCACCGTCCCTAGGACTTGAAGGGGCCTGAATCTGCTCTCCTGTCATGCTG CTCAGGTTCAATCAGATGATGATGTCATAAGTAGAATCAACAGTTCAAACGATCTTCAGG GTGCATAAGCTAAACACTGGTAAAACTCAGCTTCATGATAAAAAAACAAACATAAAGTTT TAGTCAAGTTAACAACAGTAAGAAAAATAGAATGATTGACCCTACCTCTTAAGGCTCAAT ATATTTACAAGGGAATGAAAACCAAAGAGCTCTAGCTTTGAATCCCCTTGAGATCCACTG GATGTATCATGATCATCAGGAGAACCTTCCCGAATACTTGGATCAATAGTTAGATTAGCA TCAGGCTT…
SbNHX6	GCTTCTGTTGTGACAGGAGTTCTTGTGTAAGCAATTAAC AAACTCTGTTGACCAGGTTTGCTGAAATATTTTGTTTCCTGAGTCTATTCTTTATTATAC TGCAGCTATCTTGGTGGGCTGACATTTCTAATGTACAAGCTTCCACTGGTTGAATGCCTT ATGTTTGGTGCTCTCATATCTGCAACTGACCCTGTCACAGTGCTATCAATATTCCAGGTC CGTGGATTTGTTTTTGTTGTAATTCTTGAACTTGTAGTTTGATATCATTTTCAACACCAT TTTAAACACCATTTTAATGAAATGTTTGACCTTATCCCTATGTTTCTTATCTACGAATTA ATGCAAAGTTTGGCCAGGATCTCACCAGTTAATATTTAAAGTTGTCTCTGTTCT…
SbNHX7	AAAACAAAAACTAATTATACAGTTTATCTGTA AATCACGAGATGAATCTTTTAAGCTTAGTTACTCCAAGATTGGATAATATTTGTCAAATA AAAACAAAAATACTACAGTGCCAAAATCCCGAAGTTTTTGCGAACTGAACGAGGCCTAAA GAGATAGTAAAGAAAGTCACGTTATTAAAGTCAAAAGGATCCATCAGCTTTGTTCGGTAT ACTCTTCTTCTCAATTGAGGTCTCTTTTGGGTCAACACCCAAAAAATTTTCAAGATTTCT CGTCATATCGAATTTTGCGGTATATATATAGAGTATCAAAAGGTATAAATAAAAAAATAA TGAATTGCACAGTTCACTTATAAATCACAAGATGAATCTTTTAAGCCTAATTATTCTATG …
SbNHE1	ATAGAAGGTGAGACAAGCCACCCTCGTTCTTAAAGGTGTTTGCGTTGTCCGCC TAAGGTTCCGATGCGCCATCCACTCCTAAGGCATAGTTACAAAACAAACATTTATCAAAGCAAGTGTGATGTGGCGCAAGTAATTTGGCATGGTGACCTTTGATTCTCGTGTTAGAGACTCATCCAAATCAAGCGAAAAGAGGGGTTTGTTATGTCGGGTCTACCATCTTCAATGGCTGT TAAGGATATAGGGTTTCGAGGCCAGGACGCCATTCATCGGGACTTAAAAGACAAATTGGATTCTCTCAATTGGTTGTTACTCTTATATTTCAAGTAAAATATTGAGCACAAATAAATTTATGCGCACTCGGCCGACCGATCCGAATGAAACTGACTTTCGTGTC…
SbNHE2	GGAAAACCTCTTCTCTAATTAATATTTCTTTTTAGGCTTAGCAAT CAATGTAAGGTAGAAATAGATCTTCTAGTTTCTACTAGATTGAGAGAGATAGAGTGGAGGTGTAGAGTGGAGGAAGCCCGGCCTGTCGGTGTCTACTCCAAGCTTGTACCTGCGGGATCAAGTTCTCCTAACCCGAAGCTTGCTCCTATGATTCTTCAGTAATTCGACTTCTAAATTCTA GTAAGTTATTGTTTTATTGTTCTTATGGTTTATTAGTTTACTTTAATCTCTTCGCGTAGAGTTTAGAGTAATCATTGCTGGCGTAAACGTGGTGTTTAGGCTGGGGTACTCATAGATATTCCCTGACTAGCTGGACCGTGGTAGTAGTGAGGAACGTGACAATTCCGAGCTA…
SbNHE3	AATTACCAGGACTTCCCCCAGATAGGGAGGTAGAGTTTGCAATCGAATTGATACAAGGTACAGCACCAATATCTAGAAGGCCGTACCGGATGCCGCCGAACGAACTCGCTGAGTTGAAAAATCAACTAAAGGAGTTGTTGGATAAAGGGTTCATCCGGCCAAGTTCGTCGGAATGGGGTT GTCCGGCGTTGTTTGTGAAAAAGAAGGATCAGTCATTGCGCATGTGCGTGGACTATCGTCTGCTCAATGCAGTGACAATCAAAAATAAGTATCCTTTGCCGAGGATTGATATCTTGTTTGATCAGTTGTCCAAGGCAAAAGTATTTTCCAAGATAGATTTGCGGTCTGGGTATCACCAAA TCAAGATTCGTCCGCAAGATATCCTGAAGACTGCTTT…
SbNHE4	ATTCAAGATTATATTGTTCTTAGTTTATCATAGTTATGTACTTGGCTTAGTTAGAT TCGATCTATATACATGCTTAGGATCGTATAGCGTTTATCCATCGGATCCATGGGTAAATGATAGATATTGTGTAGGCGTGGTGCTTATACCGTATTTATCTGCGATTGTACCCAATATGCCAGATCGTGGGGTGGTTCGTGATAGTGACAGCTTCATTGATTCTTATATAGTCCCCCTCT CGTGTATTGGGCTGGCAGAGCAACATTATTACAGGGGAGTGATTGCTATGTTTCTCATATTCCTTGCTAATATCACTATGCATGGGCGTAGTCTTGTCTCGCAATGATTGCTAAGTATGCTTGCACTAACTATGATATGCTAGACTATATAGTTGAGAATA…
SbNHE5	AACAAAACAAAAATAATGGAATGTACTTGCGGGTAGATAATCACCGGTGAAGCCGGCATGCCGCCTGAGCTGATGAGCGAACCAGCTCATCAGTCACTTCGCTTTTACAGTCAATCCCGGTGAGTAACCCGCCACTGTCAGCAGGGCCTTGTTTAGTTCTAAAATTTGTTGGGAAGACAC TGTAGCACTTTTGTTTGTATTTAACAAATATTGTCCACTAACTAGGCTTAAAAGATTCGTCTCGTCAATTCCGACTAAACTGTGTAATTAGTTTTTATTTTCATCTATATTTAATACTCTATGTATGTGTGTAAAGATTCGATGAAATTTTGTAAAAATTTTTAGAAACTAAACAAGGGC CAGGTACAAAAACCGGATTAAAATTAAACTTGGCGTG…
SbNHE6	TATTTATTTATTTATTTATTTATTTCTTAGTATTTAGTAACATGACCCGACCCCCTCCCAATTTAGCTGTGATAATGAACCTTTAACTTTTATTGGAGTACATGTTCAAGAAATTGAAAAATATT ACAAAGTTATCAAGTTAGTTTCATGTTTACCGGTCACCACCTATCTGGTTCATGCCTTCTATTTAGATCTTTTTATTAGGTTTGTTGTTATTTTTTGTTATGTCATGTATGCAATGGAATTGCTGAAATTTATTGACATAGCATTGTTCTCAGGATGCCCTTGCTATATTCTCATTTTTG TCTCTTTCTGATTGTTGATGGCAGAAGATAAGAAGCACTCAGATCATGTCTTTTATTTTCCTATACAATAGTTGAAATTGATTTTGTTTAAT…
SbNHE7	TTACCATAATTGGACCAAAGAATTTGCAGCTACGAATTATTTCAGTTAATTATATAAAAGTTTCAATTTAAAGCCACAAGAAAAACTTTATACTAAAGAATACCATATTTTATGTTTAATGGCTCATGTGAAGTTCAACT AAATTGGATTTTCTATTTTTTAATTTCAGTGATTTACAATGATTTTTTAAAGATTCAGCCAAAATAAATAAATAAAAACAAAACCGCCTTCAAAACTGCTTATAACAAGGTCAAAGAGGTAAAGATGAACGGTTTGAAAAGTTGAGAAAAGTATTTTACCTGATTATATAGAGTTTAGGA AAGAAAAGTAGACTTTCACAAAATTTAAGAGAGATCTTTCCCAAAAAAAAAAGTTAAGGAAGATAATATAGATTTTT…
SbNHE8	TGGTTCTTCTTTGATTGATGCCAGAATTTTGGATTCTTTTTTTTCCTTCTCGAGACTCCGTAGATGCTGTTATGTCTTCCATGATTGAATTAGGCCTCTCTCTTTTTAATTGCTGC TCGAATAAATTAGTTTGACGTTATAATTAGACGTTTATTTGATTTATTAGGAAGACCGAGCATCGTGCGATGAGTAAGCAACCCTCCCTATCATTTTCTTTATATCACTAAAGAGAATTCAACGACTTTGTAGCTTCATGTCTGGTTGGGGATTTGAGTGGTGTGTTTAGTTTATCATGT GTTAACTCTTTTTCCAACTACAATAATATTGTACATTATAGACGAAATTCATATATAACATACTAGATAGTTTCGAAAGACAAGATAATACCATTTTCTTT…
SbNHE9	GGCTGCTCAAGACGATCCCTCCAAGAAAAACGGGAAACAAGACGGGCGCGATCACGAAGACGAGGACGAAGACCAGGATAGGGACCCACGACACCAGTATGTCAGTCCTACTGACGTGGTCCATTCCATCTTCGGAGGCAAGGTCTCCATCGAGTCTAAACGAGAAAGAAAGCTCTTAAA GAGAGCCTGCCTCCACATAGACAGCACTGATGGCCTGATCGCCGATCCAAAATTTCCTCCCTGGTCGCACAGGGAAATCTCCTTCAGCAGGAAGGATCAGTGGGCTGCTATCCCGGAGCCAGGTCGTTTCCCTCTAATCTTGGACCCTTGCATCAACAGCATCAGATTCGAGCGCGTGCT CGTGGACGGAGGAAGCTCCATTGACATCCTCTTCCGC…

## Sheet: Phlogeny sequences
Phylogenetic tree of sodium transporters between Sorghum bicolor (Sb), Populus trichocarpa (Pt), Arabidopsis thaliana (At), Eucalyptus grandis (Eg), Medicago truncatula (Mt), Vitis vinifera (Vv), and Glycine max (Gm), Oryza sativa (Os), Brachypodium distachyon (Bd), Zea mays (Zm), Physcomitrella patens (Pp). Predicted amino acid sequences were used for construction of the tree. The tree was const…
>Sb | SbNHX1 MGLMALGDPPADYASIAAVGLFVALMCVCIIVGHLLEENRWMNESITALFIGLGTGAVILFASSGKHSRVLQFSEDLFFIYLLPPIIFNAGFQVKKKQFFRNFITIT LFGAVGTLISFTVISLALGAIFSATDSVCTLQVLSQDETPFLYSLVFGEGVVNDATSVVLFNAIQNFDLGNISGAKLLNFIGSFLYLFGTSTILGVASGLLSAYIIKKLY FGSVLLRYRNVPLYLAQCNRKFQGHNQFTRSGHTQQPSNAIMITSTITVVLFSTIVFGLLTKPLIRLLIPPRHLSREASALSEPSSPKSFFEQLATNSPGLPDIENGISL RRPTSLRLLLASPARSVHYYWRKFDDGFMRPVFGGRGFVPFHPGSPTESSVPLLAG…
>Sb | SbNHX2 MTRLMHAATPCMAACQLSPPPFVNFRFGRCLSVEKQPNKGWPRVRTESRVSDPNGHLWIIGRSASPHRTRPVHTRLMRREFRKSTGHRTLSTGSVREGCKTPAH RTLSTGLSLVRSVLSATPDNTPDAEASVRCLRVERPSRNTYIPTSNKISYREVGCSSCPSQHCTAAPPLSVAVLALSLSLSLWSPPKRRAPTSSTTQSWSPTHPATSA SHPREIPPVPVHPPHADDSHRHAGPRQSGPTRHGHVPPHGLRSSRRPAAESGVLTARPALSWPARDSTTSPPPTEPTRSRRPDLLPRGSDPRTDPPPPPPPEESAAA ARVCVCGVAIFTPCDCCFEFELWWISWRGGDMGLGLGALLKSGALSVSDYDAIVSINIFIALLC…
>Sb | SbNHX3 MDDVRIDQWSRARGEGDTENKAKFSRPETPGTEMERVGAPNLAKSQTNEVSRYVQYSYVPVLEYIRTCYSLAAARHNALIYVRLIKDLQLAKRKGKTFFVTVLTH VCHPFHDTCTTYRAFMCTRKENKKLQGRVAAADPPGRSRLPQPHWVVVQIRSPAATLPTPNTGMNQSWPATCPPRQPPVLFKYSQAGQPKSERASRETIRDLQIS KPPAAIRATVPSAAARSSLSLLNLPSLAELSAASPGFFFARERRRTRGKKNSPVAASVVYLRPWELSWLVWAAKISHSPLQRARGMGLGVVAELVRLGVLSSTSDH SSVVSINLFVALLCACIVLGHLLEENRWVNESITALIIMLCCSSCCLLPDAHYNVCFCLSGSAWRRQ…
>Sb | SbNHX4 MRAPEGRNVTRQQPPESSHRRGSWDHVPRRHRCQGPSTRAAVTCTAPTAVSKAPGYAPKSSVTRRQQKQRTWGERQRQRIHGGGVVGDAAGGIGGGWDRWEQH HGGVHLRVHGGAVPVPRRRPPPRGEQVGQRVHHRPHHRVHRRSHHISAHRREALAHPEVRRAALLYLRASTDNLQCRVRMLGPLARFQVKKKQFFHNFMTIMSFG VFGVFISGAIVSAGCYWLFPKVGFGKLDAVDYLVLISRVTAALGAIFSSTDTVCTLQLNTQVINQDETPRLYSLVFGEGVVNDATAVVLFNAIKNLDISQLKGGVVLKLI ADFLYLFATSTIIGISIGLATAYVLKALYFGRHSTDREVALMALMAYLSYMLAELLELSGILTVF…
>Sb | SbNHX5 MHVQDNAHTNLQQLYWWSTQHLCNLLARDIKICSLNLQMGIKSASPWRLGRHDGVDGGRGGSRLHGSHLHHGAVARPDWPETLRNTPKLIRAEPNQGNPHLEQP NGTRTRGQNPSPGEPKEKEDDDDTGSEQGRRRVKGRGLTLLPRRHRRRATCRSRRGWGAYRCPASPSRCGSRRKSSYQLSICFGYYPIRPRPHPSGAKTTPGPYVFPPN PFRPRHCGGPQPSPKSSPLDQQKTHPRSSVSATPPRLSVRPSPVSQSATEGEEARSASVEGKSHQPGGERIVGEGRGGALEGVGMATGVSLAAAPHVASVTGSGSVEEQ AAGVGILLQISMLVLSFVLGHILRRRKFYYIPEASGSLLIVLFARISKFRSAHSELGILKF…
>Sb | SbNHX6 MAVEHGEHLLYIRQARRAPGHLDEHLLHTWTSMEVKPSDTDALTVFRWGGAGVHRAHGPWRRLQGTQHAHRARLGLPLGVVHSFVVALFFSEHGISSEHGEHLGEGA RQHDTRLRTPACHHEISPPKGRSTDTSRAHRRAPREPFALMAGACWQRWISQCGGGTPAEHAEQQRIGEHRTIENRTHTELGSDVNLYALVFGESVLNDAVCFHFFPVY VMKHYTYSNLSDNSQRFVSAFFHLLSSLAETFVFIYMGFDIAMEEHSWAANVFSCAYLVNMSRPQHRRIPLKHQKALWFSGLRGAMAFALALQSVHELPEGHGKTIF TTTTAIVVLTVLLIGGSTGTMLEALDVVGDENTSIENYEDNNGYMPPSYEEGTSSGGGLR…
>Sb | SbNHX7 MGGDGVPEPDDAVLFVGVSLVLGIASRHLLRGTRVPYTVALLVLGVALGSLEYGTQHGLGKLGAGIRIWANINPDLLLAVFLPALLFESSFSMEVHQIKRCMAQMVLLAGPG VVVSTVLLGAAVKLTFPYNWSWKTSLLLGGLLSATDPVAVVALLKELGASKKLSTIIEGESLMNDG
>Sb | SbNHE1 MVSTSTANHRLTNRTHKSSPSPSPIRLVFNSVELELDSSLEYSTAIISIHSIPSTTHRLTHGSIPSTALLPEMGKKGLVSIFSRLVDSGAASSKPTAAASPPWPWPPCGTNPQTA SFRAGAGAGDDDEPCCTSTAAAAGGAGKKLTVMAHAAAPGEMYKTVNSVYQLDDPAADDFFSFSLARDGDEEGVAEVLYDLHDDDDDDDSFSTTTASEEWSEAVIRS LGRTSTDRFFFDPPGPLPASNSILATAAPGSEPARKKKALPASTTEQEEKMTVNTPPVGPDDADDDVVVKKQPQSQLTTAAAKMSLAERSVAVAVDSGDPYGDFRASMEE MVSAHGLRDWAALEELLAWYLRINGKQHHHLIVGAFVDLLLGLSSSSSPPS…
>Sb | SbNHE2 MIQNLSFSGKEDENPYLHIRDFEQTCDCLRIEGISDKTLRWKLFPFSLRGEARQWYSQKVSQQQGEWGVLRANFCLDFYSLDRIADLRLEVLSFKQKDNETFGKSWKLFSDI LESGPNLNLEDPVLLFHFFRGLHKNHKQMLHTMSRGSFFRIPADEARVILDRILEAEMDNTLHDETYEAEVDTLPNSSSTSAIPSFEPQEEEIPLPDFMLDIESDLFANFGNISN YHSIDKPQNGQFSIYLPSEYQLRELISVMSSEWLEESELSSDVIRLDTPSITIRCAYNSDRFNALYNPVVGINIMSESFALKLFKNLILTPTTKVIKESSGRLVPSLGIINVLPLTVEGS MVHLNFYIFDTWDFDLLIGQPFRRLLYEGHTGKLHI…
>Sb | SbNHE3 MQDGRVIAYASRQLRRHEVNYPTHDLELAAVVHALKIWRHYLLGNKCHIYTDHKSLKYIFTQSELNMRQRRWLELIKDYDLEVHYHPGKANVVADALSRKPHYQVVQPLFEY GFNLMHPEVLCHIQLSCSLESQVIEGQKIDKGIFHIKEKIKDDPKTQFRVDEKGVLWFQDRLVVPKDRELKNRIMDEAHLSKLSINSGSSKMYQELRPHFWWTKMKKEIAAYVA RCDTCCKVKAIHMKPAGLLQPLSVLEWKWEEVSMDFITGLPATRKGNDSIWIIVDRWTKSAHFIPVKNTYRPPEYADIYMAEIVKLHGIPKTIISDRGPQFTAHFWEQMHKSLG TSLIRSTAYHPQTSGQTERLNQVLEDMLRACVLSSKGSWESWL…
>Sb | SbNHE4 MNRRHLPGNFVDNPEALFKKTRAKLKKSSTLQQEASSNQEDHRNLSSEFKAMSNKSIHEFSAPTMDNIRTGPAAEIDGNFELKPGLINMVQSNQFCGKAHEDASAHLQHFLE ICNIFTISGVSKDAILLRLFPFSLLGRAKQWFYATKEKNTTWALCSTNFLAKFFPMGKTNALRGKITSFQQQNDESVPEAWERFQDYILECPHHGMESWLLMQTFYHGLSNTAR ETMDAAAGGAFLSLTIPQATALVEKMVSNQSWNEERTQTRKRGGGMHQLKEVDMLSTKLDLLMKKLDDRAGDKKEVMHIYDSHMTCEECGDTGHSGNHCPEILEDMNYIN NSNNNYYNRPQQNQGWNQQRPNYLGNYQAAAVPTTNPGIPQQPEGLE…
>Sb | SbNHE5 MPPPRRLHLHLHAAFFLFLLPAFFLLLATRGSGAAASALSTFALAKADATTIVCALLPSAASPLLVDLNCTAAGGDHARQETYPSSHPFAALAGGEDFLCAVGPSGERAGDVDMR WWDLSGNGNGSRSKRVYMGPPLRALSSGGYRVCGVLDSGELHCWRWRGLNISRDLRFVDAAVGDGFVCGILKGTPASIRCFGNDTAAQAVKAAPEDGSFDVVAARGHRACALST TGALTCWGRDPPRVDDAAGTGGYAALALGETGVCGLRTNFTIRCFGDGVAHPPPGLAHAQFLDVRAHGKAFCGVLMANYSLLCWGGAEFNATNRLVFGRVMPGPCVPMSSCQC GVLPGSANLCDEGRCVCVDCAFELNVARPNASVLPGNGGGR…
>Sb | SbNHE6 MATDTETFAFQAEINQLLSLIINTFYSNKEIFLRELISNSSDALDKIRFESLTDKSKLDAQPELFIHLVPDKASNTLSIIDSGIGMTKSDLVNNLGTIARSGTKEFMEALAAGADVSMIG QFGVGFYSAYLVAERVVVTTKHNDDEQYVWESQAGGSFTVTRDTSGEQLGRGTKITLFLKDDQLEYLEERRLKDLVKKHSEFISYPISLWTEKTTEKEISDDEDEEEKKDTEEGKVED VDEEKEEKEKKTKKIKEVSHEWSLINKQKPIWMRKPEEITKEEYAAFYKSLTNDWEEHLAVKHFSVEGQLEFKAVLFVPKRAPFDLFDTKKKQNNIKLYVRRVFIMDNCEELIPEW LSFVKGIVDSEDLPLNISRETLQQNKILK…
>Sb | SbNHE7 MGAAGGQAIFTAECSHTFHFHCISASVAHGNLVCPLCNARWRELPSVVQPQPAPMPRTQPQPLRRPERMHHVQPLPMRHVPLHGWQPQLHPEEPQVFDDDEQVEPPSSGDQAAA SFRSGGTLAVTTHTEYSAVARDSSRDNFAVLVHIKAPGMTDAEAAAGDAPRAPLDLVTVLDVSGSMIGAKLALLKQAMGFVIDNLGPHDRLSVVSFSDRARRVTRLLRMSGDGKA AAKSAVESLVARGGTNIAEGLRTAARVLEERRHRNTVSSVILLSDGQDTYTAPRWSRGPGAGATPNYEALVPPSFMATSTRDWSAPVHTFGFGNDHDAAAMHVIAESTAGTFSYIG NEAVIQDAFAQCIGGLLTVVVQDARVTIASRHPGVHVG…
>Sb | SbNHE8 MEDAGAQAKIEWDGGGGGADAVLGLAGGGPPVSLCYHQAFGSHDDIVLLEAADDLLPDLLQGRVTVRGRPEEEAVLCTPSATYSMKFVGTSNSMFLIPPGEPSAKCLRPDSTNGDA NVVAATIKLAPGSIELVRTAPRLDKLRSLLRERPYILDEDLGNDFEHMKGLYTWQNLCKLIQASDGELLDGLNTLSAVEIDGFWRTVDANSVNTILDMILHNSVLHDWPLNAMPENDV LSVMESDGFTHKIVTHCLNRFGTKVEQEARSFWSLDEKRVCLQFAQRALGAGKMKLANFMDKWERSIPSGMHADLQMLEGEVLCEKLGAETWVHAFSVADLPLAPADRFAALF RERPKWEWKDLQPYIRRASRFDLAIGKGDNLNTLVL…
>Sb | SbNHE9 MPGVPRNLIEHSLNVSKTARPIKQKLRRFARDKKEAIRTQITRLLAAGFIKEVYHPDWLANPVLVRKKNNEWRMCVDYTDLNKHCPKDPFGLPRIDEVVDSTAGCELLSFLDCYSGYH QISLKEDDQIKTSFITPFGAYCYMTMSFGLKNARATYQRAIQQCLHDEIRDDLVEAYVDDVVVKTRDASTLIDNLDRTFKALNRYKWKLNPKKCIFGVPSGLLLGNVVSRDGIRPNPSK VKAVLDMRPLKNVKDIQKLTGCMAALSRFISRLGEKGLPFFKLLKASEKFSWTEEADAAFTQLKTFLTSPPVLTAPLPNEDLLLYIAATDRVVSTAIVVERDEPGHVYKVQRPVYFISEVL NESKVRYLQIQKLIYAILITSRKLN…
>At | AtNHX8 AT1G14660.1 MTSIIGAALPYKSPEKAIASSSYSAENDSSPVDAVIFAGTSLVLGTACRYLFNGTRVPYTVVLLVIGIFLGSLEYGTKHNLGKLGHGIRIWNGINPDLLLAVFLPVLLFESSFSMDVHQIK RCMGQMVLLAGPGVLISTFCLGALIKLTFPYNWDWKTSLLLGGLLGATDPVAVVALLKELGASKKMTTLIDGESLMNDGVSVVVFQLFFKMVMGHNSDWGSIIKFLVQNSFGAV GIGLAFGIASVFWLKFIFNDTVAQITVTLSASYFAYYTAQEWAGVSGILTVMILGMFFAAFARTAFKGDSHQSLHHFWEMAAYIANTLVFMLSGVIIAESVLSGQTISYKGNSWSF LFLLYLYVQLSRCVVVGVLY…
>At | AtNHX5 AT1G54370.1 MEEVMISPVEHDPQGQVKQQQAAGVGILLQIMMLVLSFVLGHVLRRHRFHYLPEASGSLLIGLIVGILANISDTETSIRTWFNFHEEFFFLFLLPPIIFQSGFSLQPKPFFSNFGAIVTF AIIGTFVASVVTGGLVYLGGSMYLMYKLPFVECLMFGALISATDPVTVLSIFQDVGTDVNLYALVFGESVLNDAMAISLYRTMSLVNRQSSSGEHFFMVVIRFFETFAGSMSAGVG VGFTSALLFKYAGLDTENLQNLECCLFVLFPYFSYMLAEGVGLSGIVSILFTGIVMKRYTFSNLSEASQSFVSSFFHLISSLAETFTFIYMGFDIAMEQHSWSHVGFILFSILFIGVAR AVNVFGCAYLVNLFRQ…
>At | AtNHX6 AT1G79610.1 MSSELQISPAIHDPQGQEKQQQAAGVGILLQIMMLVLSFVLGHVLRRHKFYYLPEASASLLIGLIVGGLANISNTETSIRTWFNFHDEFFFLFLLPPIIFQSGFSLQPKPFFSNFGAIV TFSVLGTFVASMVTGLLVYLGGVMFLMYRLPFVECLMFGSLISATDPVTVLSIFQELGSDVNLYALVFGESVLNDAMAISLYRTMSLVRSHSSGQNFFMVIVRFLETFVGSMSAG VGVGFTSALLFKYAGLDVDNLQNLECCLFVLFPYFSYMLAEGLSLSGIVSILFTGIVMKHYTYSNLSANSQRFVSAFFHLISSLAETFVFIYMGFDIAMEKHSWSHLGFIFFSILFIV IARAANVFGCGYLVNLARP…
>At | AtNHX7 AT2G01980.1 MTTVIDATMAYRFLEEATDSSSSSSSSKLESSPVDAVLFVGMSLVLGIASRHLLRGTRVPYTVALLVIGIALGSLEYGAKHNLGKIGHGIRIWNEIDPELLLAVFLPALLFESSFSM EVHQIKRCLGQMVLLAVPGVLISTACLGSLVKVTFPYEWDWKTSLLLGGLLSATDPVAVVALLKELGASKKLSTIIEGESLMNDGTAIVVFQLFLKMAMGQNSDWSSIIKFLLK VALGAVGIGLAFGIASVIWLKFIFNDTVIEITLTIAVSYFAYYTAQEWAGASGVLTVMTLGMFYAAFARTAFKGDSQKSLHHFWEMVAYIANTLIFILSGVVIAEGILDSDKIAYQ GNSWRFLFLLYVYIQLSRVVVVGV…
>At | AtNHX2 AT3G05030.1 MTMFASLTSKMLSVSTSDHASVVSLNLFVALLCACIVIGHLLEENRWMNESITALLIGLGTGVVILLISRGKNSHLLVFSEDLFFIYLLPPIIFNAGFQVKKKQFFRNFVTIMAFG AIGTVVSCTIISLGAIQFFKKLDIGTFDLGDFLAIGAIFAATDSVCTLQVLNQDETPLLYSLVFGEGVVNDATSVVLFNAIQSFDLTHLNHEAAFQFLGNFFYLFLLSTGLGVATGL ISAYVIKKLYFGRHSTDREVALMMLMAYLSYMLAELFALSGILTVFFCGIVMSHYTWHNVTESSRITTKHAFATLSFLAETFIFLYVGMDALDIEKWRFVSDSPGTSVAVSSIL MGLVMLGRAAFVFPLSFLSNLAKK…
>At | AtNHX4 AT3G06370.1 MVIGLSTMLEKTEALFASDHASVVSMNLFVALLCACIVLGHLLEETRWMNESITALIIGSCTGIVILLISGGKSSRILVFSEDLFFIYLLPPIIFNAGFQVKKKQFFRNFMTIMLF GAIGTLISFVIISFGAKHLFEKMNIGDLTIADYLAIGAIFSATDSVCTLQVLNQDETPLLYSLVFGEGVVNDATSVVLFNAIQRFDLTNINSAIALEFAGNFFYLFILSTALGVAA GLLSAFVIKKLYIGRHSTDREVALMMLLAYLSYMLAELFHLSSILTVFFCGIVMSHYTWHNVTDKSKVTTKHTFAAMSFLAEIFIFLYVGMDALDIEKWDVVRNSPGQSIG VSSILLGLILLGRAAFVFPLSFLSNLTK…
>At | AtNHX1 AT5G27150.1 MLDSLVSKLPSLSTSDHASVVALNLFVALLCACIVLGHLLEENRWMNESITALLIGLGTGVTILLISKGKSSHLLVFSEDLFFIYLLPPIIFNAGFQVKKKQFFRNFVTIMLFGAV GTIISCTIISLGVTQFFKKLDIGTFDLGDYLAIGAIFAATDSVCTLQVLNQDETPLLYSLVFGEGVVNDATSVVVFNAIQSFDLTHLNHEAAFHLLGNFLYLFLLSTLLGAATGLI SAYVIKKLYFGRHSTDREVALMMLMAYLSYMLAELFDLSGILTVFFCGIVMSHYTWHNVTESSRITTKHTFATLSFLAETFIFLYVGMDALDIDKWRSVSDTPGTSIAVSSIL MGLVMVGRAAFVFPLSFLSNLAKKNQ…
> At | AtNHX3 AT5G55470.1 MSIGLTEFVTNKLAAEHPQVIPISVFIAILCLCLVIGHLLEENRWVNESITAILVGAASGTVILLISKGKSSHILVFDEELFFIYLLPPIIFNAGFQVKKKKFFHNFLTIMSFGVIGVF ISTVIISFGTWWLFPKLGFKGLSARDYLAIGTIFSSTDTVCTLQILHQDETPLLYSLVFGEGVVNDATSVVLFNAVQKIQFESLTGWTALQVFGNFLYLFSTSTLLGIGVGLITSF VLKTLYFGRHSTTRELAIMVLMAYLSYMLAELFSLSGILTVFFCGVLMSHYASYNVTESSRITSRHVFAMLSFIAETFIFLYVGTDALDFTKWKTSSLSFGGTLGVSGVITALV LLGRAAFVFPLSVLTNFMNRH…
>Pt | PtNHX1 Potri.005G045100.1 MESYVSSIGSRLQMLTTSDHASVVSMNLFVALLCACIVIGHLLEENRWMNESITALIIGLCTGVVILLISGGKSSHLLVFSEDLFFIYLLPPIIFNAGFQVKKKQFFRNFMTIMLF GAVGTLISCFVISLGAMQFFKKLDIGPLDIGDYLAIGAIFAATDSVCTLQVLNQDETPLLYSLVFGEGVVNDATSVVLFNAIQSFDLTNINAAIAWDFVRNFFYLFLASTLLGVL TGLVSAYIIRRLYFGRHSTDREVALMILMAYLSYMMAELFYLSGILTVFFCGIVMSHYTWHNVTESSRVTTKHAFATLSFVAETFIFLYVGMDALDIEKWRFVSHSPGTSVAV SSILLGLLMVGRAAFVFPLS…
>Pt | PtNHX7 Potri.008G140700.1 MGSAIEKGVGLPYRIWESSSSSSAASDEWNPTDTVLFFGLSLLLGIACRHLLRGTRVPYTVALLVVGIALGSLEYGTSHQLGRIGDGIRLWAHIDPDLLLAVFLPALLFESSFS MEVHQIKRCMVQMLLLAVPGVLISTCCLGCALKLIFPYNWSWTTSLLLGGLLSATDPVAVVALLKELGASKKLSTIIEGESLMNDGTAIVVYQLFYRMVLGESFTSGAIIKF LTQVSLGAVGIGIAFGIASVLWLGFIFNDTVIEIALTLAVSYVTYFTAQEGAAVSGVLAVMTLGMFYAAVARTAFKGDGQQSLHHFWEMVAYIANTLIFILSGVVIAEGVLS SGNTFHSHGHTWGYLFLLYIFVQLSR…
>Pt | PtNHX4 Potri.010G031500.1 MADILWKMGAMLSSDHSSVVPINLFVALLCACIVIGHLLEEQRWMNESITALAVGLCTGVVILLTTGGKSSHLLVFSEDLFFIYLLPPIIFNAGFQVKKKQFFRNFMTIILF GAVGTLISTAIISIGATHFFKKMNISSLRIGDYLAIGAIFSATDSVCTLQVLNQDETPLLYSLVFGEGVVNDATSVVLFHAIQSIDLSHINSSIAAEFLGNFLYLFISSTILGVLT GLLSAYIIKKLYFGRHSTDREVALMILMAYLSYMLAELFYLSAILTVFFCGIVMSHYTWHNVTESSRITTKHAFATWSFVAEIFIFLYVGMDALDIEKWKVVSDSPGTSV MVSSILLGLVLVGRAAFVFPLSFLSN…
>Pt | PtNHX8 Potri.010G100900.1 MGSVTEEEGVLLYRVLSSSSSSSASSDEWNPTDTVIFFGLSLGLGIACRHVLRGTRVPYTVALLVIGIALGSLEYGTSHKLGRIGDGIRLWAHIDPDLLLAVFLPALLFESSFS MEVHQIKRCMAQMLLLAGPGVLISTCCLGCALKLIFPYNWNWTTSLLLGGLLSATDPVAVVALLKELGASKKLSTIIEGESLMNDGTAIVVYQLFYRMVLGESFNWVS ILKFLTQVSLGAVGIGIAFGIASVLWLGFIFNDTVIEIALTLAVSYIAYFTAQEGAGVSGVLAVMTLGMFYAAVARTAFKGDGQQSLHHFWEMVAYIANTLIFILSGVVIAE GVLSSGNIFHNHGHAWGYLFLLYIFVQLSR…
>Pt | PtNHX3 Potri.013G026600.1 MLTESFSLKISSNHLTFEMATKISNAAMFGLSPENMSSHEHLPLELDSSFLNTSTIIALCVFFALLCACIIIGHLLEEHRWANESITALLLGLCAGGVVLLVRKGASSHLL KFSEDLFFLYLLPPIIFNAGFQVKKKRFFKNFSTILLFGIFGTVISFCIISLGVFWIFRKIGVESLSLKDHLAIGAIMSATDSVCTLQVLSQDETPFLYSIVFGEGVVNDATSIV LFNSVQTLDFHNIDGLTVLKLIGTFLYLLLTSTALGIAVGLLSAFIIKTLYFGRHSTDREFALMILMAYLSYLLAELLNLSGILTVFFCGIVMSHYTWHNVTESSRITTKH AFATMSFIAETFIFLYVGMDALDIDKW…
> Pt | PtNHX2 Potri.013G031700.1 MEAYMSSIGSKLQMLYTSDHASVVSMNLFVALLCACIVIGHLLEETRWMNESITALTIGVGTGIVILLISGGKSSRLLVFSEDLFFIYLLPPIIFNAGFQVKKKQFFRNF MTIMLFGAVGTLICCAIISIGAMQIFEKMDIGPLDIGDYLAIGAIFAATDSVCTLQVLGQDDTPLLYSLVFGEGVVNDATSVVLFNAIQSFDLTNINAVIAWEFVRNFL YLFLTSTMLGVLTGLVSAYIIKKLYFGRHSTDREVALMILMAYLSYMLAELFYLSGILTVFFCGIVMSHYTWHNVTESSRVTTKHAFATLSFVAEIFIFLYVGMDALDI EKWRFVSDSPGTSVAVSSILLGLVMVGRAAFVFPL…
>Pt | PtNHX5 Potri.014G134900.3 MNFGLRMVSEPDQAPIHSITLFVALLCACILIGHLLEKHRWINESITALAIGLCTGTLILLTTQGRSSHILLFDEQLFFIYLLPPIIFNAGFQVKKKQFFRNFMTIMLFG AVGTLISFIIISLGTAQLFKKLDIGFLDTVDYLGLGAIFSATDSVCTLQVLDQEETPLLYSLVFGEGVVNDATSIVLFNAILRFDLSHITSSSAIHLLGNFFYLFGASTAL GIAVGLISAYIIKKLYFGRHSTDREVALMILMAYLSYIMAELFNLSGILTVFFCGILMSHYTWHNVSESSRVTTKHAFATMSFISEIFIFLYVGMDALDIEKWKIVSK SPGKSIGVSSILLGLVLVGRAASIFPLSFISNLTK…
> Pt | PtNHX6 Potri.016G000200.1 MSTVVEELMQMQISPAGGGGDSQSHPGKEQQAAGVGILLQIMMLVLSFVLGHVLRRHRFYYLPEASASLLIGLIVGALANISNTETSIRAWFNFHEEFFFLFLLPPI IFQSGFSLSPKPFFSNFGAIVTFSILGTFIASVVTGVLVYLGGLIYLTYRLPFVECLMFGALISATDPVTVLSIFQELGIDTNLYALVFGESVLNDAMAISLYRTMSSLK SHAPGQNFFMVVFRFLETFVGSLSAGVGVGFISALLFKYAGLDIDNLQNLECCLFVLFPYFSYMLAEGLGLTGIVSILFTGIVMKHYTYSNLSENSQRFVSAFFHLIS SLAETFVFIYMGFDIAMEQHSWSHVGFIFFSIIFIGVA…
>Bd | Bradi1g18360.1 MGLGAMSAAAEAQLAWLGGVLGTSDHASVVSINLFVALLCACIVLGHLLEENRWVNESITALIIGLCTGVVILLTTKGKSSHVLVFSEDLFFIYLLPPIIFNAGFQVK KKQFFRNFMTITLFGAVGTMISFFTISLAAIAIFSKMNIGTLDVGDFLAIGAIFSATDSVCTLQVLNQDETPFLYSLVFGEGVVNDATSVVLFNALQNFDLNQIDA MVVLKFLGNFLYLFVSSTFLGVFAGLLSAYVIKKLYIGRHSTDREVALMMLMAYLSYMLAELLELSGILTVFFCGIVMSHYTWHNVTESSRVTTKHAFATLSFIAE TFLFLYVGMDALDIEKWKFASDSPGKSIGVSSILLGLVLLGRAAFVFPLSFLSNL…
> Bd | Bradi1g42737.1 MAAWWEEIVAAVSTSGPGGSSGTVVSICVFTAVLCLCLVAGHLLEENKWVNESITALIIGCIVGAFIFLLSKGRNSHILRFDEQLFFIYVLPPIIFNAGFQVKKKQFF HNFLTIMSFGVVGVFISVAIVSAGCHWLFPKVGFGKLDAVDYLALGTIFSSTDTVCTLQVISQDETPRLYSLVFGEGVVNDATSVVLFNAIKNLDINRLKRGVVLK VIADFLYLFATSTILGATIGLATAYVLKALYFGRHSTDREVALMALMAYLSYMLAELLSLSGILTVFFCGIVMSHYAWHNVTESSRITTRHIFATLSFIAETFIFLY VGMDALDIDKWKTSQASFKTSIGIFGIIISLVLLGRAAFVFPLSILSNFMSGN…
> Bd | Bradi2g36000.1 MGLDLGALALRYTGLSVSDHDSIVAINIFVALLCGCIVFGHLLEGNRWVNESTTALLMGLLTGFVILLVTNGVNSRILVFSEDIFFIYLLPPIIFNAGFQVKKKQFFRN FMTIILFGAVGTLISFVIITLGAMGLFSKLDVGPLQLGDYLAIGAIFSATDSVCTLQVLNQDEAPLLYSLVFGEGVVNDATSVVLFNAIQNIDINHFDALVLLQFIGK FLYLFFTSTILGVAAGLLSAYIIKKLCFARHSTDREVAIMILMAYLSYMLSMLLDLSGILTVFFCGIVMSHYTWHNVTESSRVTTKHTFATLSFIAEIFLFLYVGM DALDIEKWKLASSSPKKPIALSAVIMGLVMVGRAAFVFPLSFLSNLSKKES…
> Bd | Bradi4g00290.2 MDASNPDDAVLFFGVSLVLGIASRHLLRGSRVPYTVALLVLGIALGSLEYGTKDGLGKLGAGIRIWANINPDLLLAVFLPALLFESSFSMEIHQIKKCMAQMLLL AGPGVLISTFFLGTALKLTFPYNWDWKTSLLLGGLLSATDPVAVVALLKDLGASKKISTIIEGESLMNDGTAIVVYQLFYQMVLGRTFNAGSIIKFLSEVALGAVA LGLAFGIVSVLWLGFIFNDTIIEISLTLAVSYIAFFTAQDALEVSGVLTVMTLGMFYAAFAKTAFKGDSQQSLHHFWEMVAYIANTLIFILSGVVIADGVLQNNI HFERHGTSWGFLLLLYVLVLVSRALVVGVLYPLLRHFGYGLDLKEATILVWSGLRGAV…
> Bd | Bradi4g11500.1 MSVGGLPREEVGMMMGLGGVALGDPPADYGSIAAVGMFVALMCVCIIVGHLLEENRWMNESTTALLIGLGSGTVILLVSSGKNSRIMVFSEDLFFIYLLPPIIF NAGFQVKKKQFFRNFMTITLFAVVGTLISFSIISLGAMGIISKLNIGALELGDFLALGAIFSATDSVCTLQVLSQDETPFLYSLVFGEGVVNDATSVVLFNAIQ NFDLANFSSFKFLQLVGSFLYLFGTSTFLGVATGLLSAYIIKKLYFGRHSTDREVSIMMLMAYLSYMLAELLDLSGILTVFFCGIVMSHYTWHNVTESSRVTT KHAFATLSFISETFLFLYVGMDALDIEKWKIVSETYSPMKSVALSSIIVALVLVARAAFVFPL…
>Bd | Bradi4g17381.1 MVTAANPEDVVLFAGLSLVLGLACRHLLRGTGVPYTIVLLVLGVALGSLEYGTKHGLGKLGAGIRIWANINPDLLLAAFLPPLLFESSFFMDTHQIKKCMA QMLLLAGPGVLISTFILGAAVQFAFPYDWNWKTSLLLGGLLSATDPVAVVAHLKELGTSKKLNTIIEGESLMNDGVSVVVYQLFYRMVLGRTFSAWSIVIFL SEVSVGAIALGLAFGIVSLLWLGFVFNDTILEMTLTLAVSYIAFFTRSCPSYQAQDALELSGILTAMTLGMLYAAFAKTAFKGDSQQSLHDFWEIVAYIAN TIIFILSGVAIADGVLQDNNHFQRHATSWGFLLLLYVFVQMTRLVVLSVMYPLLRSLGYGLDLKEATVIVW…
>Bd | Bradi4g27334.1 MALELSLALAAPPGGGLLAPPPPAPPGKEQQVAGVGILLQISMLVLSFVLGHVLRRHRFYYLPEASASLLIGLVVGGLANISNTETNTRTWFNFHEEFFFLF LLPPIIFQSGFSLSPKPFFANFGAIVTFAILGTFIASIVTGMLVYLGGLTFLMYKLPLVECLMFGALISATDPVTVLSIFQELGSDVNLYALVFGESVLNDAMAI SLYRTMSSVRSNAAGSESIFMMVLQFLEIFVGSMSSGVGVGFISALLFKYAGLDIDNLQNLECCLFVLFPYFSYMLAEGLGLSGIVSILFTGMVMKHYTYSN LSDNSQRFVSAFFHLLSSLAETFVFIYMGFDIAMEEHSWSHVGFILFSIIFIIVARAANVFSCAYL…
>Bd | Bradi4g33420.3 MVVGAFANISNTQKSTRRWFNFREDFFLLFLLPPIILYPLLSGFNLAPKPFFSNFGAIITFAILGTFIASIVTGLLVYLGGLIYIIYRLPLVECMMFGALVSATDP VTVLSIFQELGTDVNLYALVFGESVLNDAVAISLYRTMASMRTNSSGQNFLLVILRFLENFVGSMSSDVNSLILSNLFKYAELGVENLHNHESCLFVLFPYFSY MLAEGLGLSGIVSILFTGIVMKRYTFYNLSEDSQRFTAHFFHLLSSLAEAFIFIYMGFDIAMEPQSWSHIGFIFFSVVFILIARAANVFSCAYILNLARPPHS QIPRQYQLALWYSGLRGAMAFALALQSVHDLPEGHGETIFTATTSIVVLTVLLIGGSTGTML…
>Bd | Bradi5g21610.1 MWFLRQYSLLRTSVCTLQVLSQDETPFLYSLAFGEDVIEDARSVVFFNAVQNFDLANFSSLKFLQLVGSFLHQFSTSTFLRVATGLLSAYIIKKLYFDRHS TDREVSIMMLMAYLSCMLAEAPDTTKSYWFNDIT
>Eg | Eucgr.B01263.1 METSFLLAKINMLMTSDHSSVVSMNLFVALLCACIVVGHLLEEYRWMNESITALAIGLCTGVVILLTTQGKSSRLMVFSEDLFFIYLLPPIIFNAGFQVK KKQFFRNFMTIMLFGAIGTLISFGIISLGAVHIFQKMNIGPLEMRDYLAIGAILSATDSVCTLQVLNQDETPLLYSLVFGEGVVNDAASVVLFNAIKSFD ITHINSRIALEFMGNFLYLFILSTMLGVLAGLLSAYIVKKLYFGRHSTDREVALMILMAYLSYMLAEFFYLSAILTVFFCGIVMSHYTWHNVTESSRVTT KHVFATLSFVAEIFIFLYVGMDALDIEKWGVVSNSPGKSIKVSSILLGLVLIGRAAFVFPLSFLSNLTRKSKYEK…
>Eg | Eucgr.B01758.1 MDASFSTIVSRLQALSTSDHTSVVSLNLFVALLLACIVIGHLLEENRWMNESITALMIGLCTGIVILLTTGMKSSHLLVFSEDLFFIYLLPPIIFNAGFQV KKKQFFRNFMTIMLFGAIGTLVSCTIISLGAIEFFKRIGINSFDIGDYIAIGAIFAATDSVCTLQVLNQDETPLLYSLVFGEGVVNDATSVVLFNAIQSF DLNHIDPRIALQFIGNFFYLFFASTMLGVLTGLLSAYIIKKLYFGRHSTDREVALMMLMAYLSYMMAELFYLSGILTVFFCGIVMSHYTWHNVTES SRVTTKHAFATLSFVAETFIFLYVGMDALDIEKWRFVSNSPGTSVAVSSVLLALVLAGRAAFVFPLSLLSNLTKKNPN…
>Eg | Eucgr.B02635.1 MALSIKDASSATPYISSETGNLFLFLTAGTVFLTLVVNGSTAQFLLSLFGMDELSELEKLTLDHTKYKMMDVVLEACENLQNDDLGPFDWCAVKS YMMSLNKMDLEGVHPHSVSTRSSNLAKINLQATRVCFLRAAQAAYKRMLDDGWVTQITAYLLMGSVDNAMDLVSREPWCDWKGLKVHID FRNDYSAFLQAHKIARRKIHEYMGESNIIANVISESEAEEKEARKLLEDILLAFPEVLQIVRTSQVTYSLLNDLEDYIQNLGKDGVLEDKLSLHLHEL VQSDYKKLLRSPPRIKVPTARDVIRQHPCLGILPYEVRQALENSVKEILKPQGMVLSEKGCLPRSLFLIANGLVKSEVRCPNSPHGLCATFPE…
>Eg | Eucgr.E04240.1 MLAEGLGLSGIVSILFTGILMKHYAYSNLSENSQRFVSAFFHLISSLAETFVWFPIVYPELNPLLRQLFIVIARAANVFSCAYLVNLARPATRKIPAK HQKALWYSGLRGAMAFALALQSVHDLPEGHGQTIFTATTAIVVLTVLLIGGSTGTMLEALQVVGDAHDGPLGEHNFQNLEVNHSHGYVAPS YDEEEDSSSGNKFKMKLKEFHRSAASFTALDKNYLTPFFTSQNGDEDDDFDEPMPSSRRGDFQH
>Eg | Eucgr.E04241.1 MEQLLQVPAPDHGGNSSGVSPPGGGQTGKEQQAAGVGILLQIMMLVLSFVLGHVLRRRKFYYLPEASASLLIGLLVGGLANVSDTETSIRTWFNF HEEFFFLFLLPPIIFQSGFSLAPKPFFSNFGAIVTFAILGTFISSVVTGVLVYLGGVMFLMYKLPFVECLMFGALISATDPVTVLSIFQELGTDVNLYAL VFGESVLNDATFVGSMSAGVGVGFISALISFRINYLFVTCQ
>Eg | Eucgr.F00635.1 MAMTLRELAANLGTEHAQVVPITVFVAVLCLCLVVGHLLEENRWVNESITAILIGCLSGTIILVLSKGKNSHILTFNEELFFIYLLPPIIFNAGFQVKK KQFFQNFFTIMLFGVVLHQDETPLLYSLVFGEGVVNDATSVVLFNAVQKLDVTRLDSKNALHIIGDFLYLFSTSTGLGVIAGLLTSFCLKMLYFGR HSSVREIALMVLMAYLSYMLAELLELSGILTVFFCGILMSHYAWHNVTESSRITTRHVEWHVFAMMSFVAETFIFLYVGMDALDIEKWKMTK LRDFTRHLRYLTYAYIGRPCCICVPSFTYSGVTSDPVNATMVTNTIIVVLFSTLVCTANGQQPREAKMPKEDMTVPMLSMEESAATNI…
>Eg | Eucgr.G02062.1 MQLTFPYDWNWKTCLLLGGLLSATDPVAVVALLKDLGASKKLSTIIEGESLMNDGTAIVVYQLFYKMVFGTSYDGAAIIKFLTEVSLGAVCIGL AFGIISVLWLGFIFNDTVIEITLTLAVSYIAYFTAQEGVDVSGVLTVMTLGMFYAAVAKTAFKGDGQESLHHFWEMVAYIANTLIFILSGVVIAEG VLGDADIIENGTSWAYLILLYVFVQGSRLVVVTLLFPFLRYFGYGLDWKEATILTWSGLRGAVALSLSLSVKGASGTQYLTAKTGTQFVFFTGGI VFLTLIINGSTTQFVLHLLGMDKLSSAKRRILEYTKYEMLNKALEAFGDLGDDEELGPADWPTVKRYITSLSNLDGEQVHPHTASESDAD…
>Eg | Eucgr.H01210.1 MMGFSLGSVLMSLGMRSEADQVSVDAITLFVGLLCTCIIIGHLLEKNKWINESITALTIGLCTGIVLLLTTEGRRSHILVFNEELFFIYVLPPIIFNA GFQVKKKQFFRNFMTITLFGVVGTLISFFIISLGSAQLFKMLNDVGFLEMGDYFALGAIFSATDSVCTLQVLNQDETPLLYSLVFGEGVVNDAT SVVLFNTLQRFDLSHTTSGIATQFAGSLCSLFFTSTLLGVAVGLLSAYIIKKLYFGRHSTDREVALMILMAYLSYMMAELFSLSGILTVFFCGIVM SHYTWHNVTENSRVTTKHAFATMSFISEIFIFLYVGMDALDIEKWSAVSKSPGTSVGVSTILLGLIVLGRAAFVFPLSFISNLTRKS…
>Eg | Eucgr.H03765.1 MAIDPGSIFSKLGAFTSDHDSVVSMNLFVALLCACIVIGHLLEENRWMNESITALAIGLCTGVVILLTTGGKSSHLLVFSEDLFFIYLLPPIIFNA GFQVKKKQFFRNFMTIMLFGAVGTLISFGIISSGAKYIFEVFNFHQLDIGDYLAIGAIFSATDSVCTLQVLNQDETPLLYSLVFGEGVVNDATS VVLFNAIQSFDLSHINSSIALQFAGNFLYLFILSTLLGVLTGLLSAYIIRKLYFGRHSTDREVALMILMAYMSYMLAELFYLSGILTVFFCGIVM SHYTWHNVTESSRVTTKHTFATLSFVAEIFIFLYVGMDALDIERWRVVSNSPKISLQFSSILLGLVLIGRAAFVFLLSFLSNLTKKSAHE…
>Eg | Eucgr.H04454.1 MILLFGVFGTVISFCIISLGVFLVFNRIGVTSLSVQDYLAVGAIFSATDSVCTLQVLNQDETPFLYSIVFGEGVVNDATSIVLYNAVQSIDLKKISG LTALKLLGTFLYLFFTSTALGIVAGLLSAFIIKTLYFGRHSTDREVALMMLMAYLSYMLAELMDLSGILTVFFCGIVMSHYTWHNVTESSRIT TKHAFATISFISETFIFLYVGMDALDIDKWKSSGASAGTSIAVSSTLFALVLVGRAAFVFPITNIRNCFKKRDGTKIEFRQQFIIWWAGVMRG AVTIALSYSEFASSSDTSSQDSLMITSTIIVVLFSTLVFGSITKPLIEALLLRHSRPMISDASDLPSLEDLRFLFIENGDQSEQGSSQRKRS…
>Gm | Glyma.03G243000.1 MGGELSYVLSKMEMLTSDHASVVSMNIFVALLCACIVIGHLLEENRWLNESITALLIGICTGVVILLLSRGKSSHLLVFSEDLFFIYLLPPIIFNAG FQVKKKQFFVNFITITLFGAVGTLISCSIITFGVTQIFKRMGVGKSLDMGDYLAIGAIFAATDSVCTLQVLNQDETPLLYSLVFGEGVVNDATSV VLFNAIKSFDLNKIDHRIGLHFFGNFLYLFTTSTLLGVLAGLLSAYIIKTLYIGRHSTDREVALMMLMAYLSYILAELWYLSGILTVFFCGIVMSH YTWHNVTESSRITTKHAFATLSFVLETFIFLYVGMDALDIEKWRFVSDRPKTSVAVSSVLLGLVLAGRAAFVFPLSFLSNLTKK…
> Gm | Glyma.07G251900.1 MMRWGRGEVQTYVSLFHWHWHAKKLSVPYIANLHHRFHFVTQYMPVTMNTIPYIYITLLLPSPSQPSNSSWNVTDKIGGGSTCYCKHFFISM AVGVGALYLYDKLTTLMMTSDHASVVSMNLFVALLCACIIIGHLLEENRWINESITALLIGLCTGVFILFTTGGKSSHILVFSEDLFFIYLLPPIIFNA GFQVKKKQFFRNFMTIMLFGAVGTLISFCIISLGAIHFFQKLDIDSLKIGDFLAIGAIFSATDSVCTLQVLNQDETPLLYSLVFGEGVVNDATSIVLF KAIQNFDLSHIDLTTALQLLGNFLYLFIASTVLGIFVGLLSAFIIKKLYFGKLIRHSTDREVALMVLMAYLSYMLSELFSLS…
>Gm | Glyma.07G270400.1 MMEEDGTSKEQQQAAGVGILLQIMMLVLSFVLGHVLRRKKIYVLPEASASLLIGLLVGTLANISHTQTSIRAWFNFHEEFFFLFLLPPIIFQSGFS LSPKPFFANFGAIVTFAIFGTFLASIVTGVLVYLGGLMYLMYRLPFVECLMFGALISATDPVTVLSIFQELGTDVNLYALVFGESVLNDAMAISLY RTMSVVKSHPSGQNFFMVIVRFLETFVGSMSSGVGVGFISALLFKYAGLDIDNLQNLESCLFVLFPYFSYMLAEGLGLSGIVSILFTGMVMKHYT YSNLSRSSQRFVSAFFELISSLAETFVFIYMGFDIAMEKHSWSHVGFIFFSIIFIGIARAANVFSCAYLVNLIRPAYRQIPPKHQ…
> Gm | Glyma.08G092000.1 MEEEQQQQHLSLSISLSVVSAASSSSEENSNPSDAVIFFGLSLALGIACRHLLRGTRVPYTVALLILGIALGSIEYGTHHRLGKIGDGIRIWSEIDP DLLLAVFLPALLFESSFLMEVHQIKRCLAQMILLAGPGVALSTVCLGVVLKLTFPYNWSWKTSLLLGGLLSATDPVAVVALLKDLGASKKLST IIEGESLMNDGTAIVVYTLFYRMVLGETFNWVAIIKFLAQVSLGAVGMGLAFGIASVLWLGFIFNDTVIEIALTFAVSYIAYFTAQEGSGVSGVL TVMSLGMFYSAFARTAFKGESQQSLHHFWEMIAYIANTLIFILSGVVIAEGILGDENVFYHGTSWTHLLLLYAYVQVSRCIVVGAL…
> Gm | Glyma.08G324200.1 MGMVPVNLIPEVLRNLVHEHALVVPISLFVAVLCLCLVVGHLLEENRWINESILAIIVGFIAGIILLLVTKGKSSHILTFNEELFFIYLLPPIIFNAGFQVKK KQFFHNFLTIMLFGVIGVFISVSIITCGSWWLFPKLKLLGLSGQDYLAIGTIFSSTDTVCTLQVLHQDETPLLYSLVFGEGVVNDATSVVLFNAVQKLD VSRLSGKTFSVIGEFLYLFITSTGLGVITGLLTAYILKALSFGRHSSVREISLMILMAYLSYMLAELFDLSGILTVFFCGILMSHYAWYNVTETSRITTR HVFATMSFIAETFIFLYVGMDALDIEKWKMTQLSYGNLMGIYSSLILLILLGRAAFVFPLSALANYTNT…
>Gm | Glyma.09G018200.1 MTSELEISPADTRKAPGKEQQAAGVGILLQIMMLVLSFVLGHVLRRKKVYIIPEASASLLIGLIVGILANISDTETSIRGWFNFHEEFFFLFLLPPIIFQ SGFSLAPKPFFSNFGAIVTFAIFGTFIASIVTGILVYLGGLLFLMYRLPFVECLMFGALISATDPVTVLSIFQELGTDVNLYALVFGESVLNDAMAISLY RTMSSVRADPSGQNLFMVVVRFLETFVGSMSAGVGVGFISALLFKYAGLDIDNLQNLESCLFVLFPYFSYMLAEGLGLSGIVSILFTGIVMKHYTYS NLSQSSQRFASAFFELISSLAETFVFIYMGFDIAMEQHSWSHVGFIFFSIIFIGIARATNVFSCAYLVNLVRPTH…
>Gm | Glyma.10G158700.1 MVFEISSVVSKLQTLSTSDHASVVSMNLFVALLCGCIVLGHLLEENRWMNESITALLIGVCTGVVILLFSGGKSSHILVFSEDLFFIYLLPPIIFNAGFQ VKKKQFFVNFMTIMLFGAIGTLISCTIITLGATQIFKRLDVGPLELGDFLAIGAIFAATDSVCTLQVLNQDETPLLYSLVFGEGVVNDATSVVLFNAIQ SFDLNQIDSSIAVHFLGNFLYLFIASTMLGVLTGLLSAYIIKKLYIGRHSTDREVALMMLMAYLSYMLAELCYLSGILTVFFCGIVMSHYTWHNVTE SSRITTKHSFATLSFVAEIFIFLYVGMDALDIEKWKFVSDSPGTSVATSGVLLGLILLGRAAFVFPLSFISNLAKK…
>Gm | Glyma.15G124100.1 MASELEISPADARKAPGKEQQAAGVGILLQIMMLVLSFVLGHVLRRKKVYIIPEASASLLIGLIVGILANISDTETNIRAWFNFHEEFFFLFLLPPII FQSGFSLAPKPFFSNFGAIVTFAIFGTFIASIVTGILVYLGGLLFLMYRLPFVECLMFGALISATDPVTVLSIFQELGTDVNLYALVFGESVLNDAMA ISLYRTMSSVRADPSGQNLFMVVVRFLETFVGSMSAGVGVGFISALLFKYAGLDIDNLQNLESCLFVLFPYFSYMLAEGLGLSGIVSILFTGIVMKH YTYSNLSQSSQRFASAFFELISSLAETFVFIYMGFDIAMEQHSWSHVGFIFFSIIFIGIARAANVFSCAYLVNLVRPTH…
>Gm | Glyma.15G200200.1 MLPVPIRHSTDHEVALIVHMAYLSYILYELFSLGAILTVFFCDIVMSHCTWHNVIESSRVTTKHVFATLSFIVEIFIFLYVGMDALDIEKWQIVSQSIG EWTRGRCGYQHAASPLEE
>Gm | Glyma.17G022500.1 MAVEALYLYDKLTTVMTSDHASVVSMNLFVALLCACIIIGHLLEENRWINESITALLIGLCTGVFILFTTGGKSSHILVFSEDLFFIYLLPPIIFNAGFQ VKKKQFFRNFMTIMLFGAVGTLISFCIISLGAIHFFQKLDIGSLKIGDFLAIGAIFSATDSVCTLQVLNQDETPLLYSLVFGEGVVNDATSVVLFKAIQ NFDLSHIDLTTALQLLGNFLYLFIASTVLGIFAGLLSAFIIKKLYFGKLIRHSTDREVALMVLMAYLSYMLSELFSLSAILTVFFCGIVMSHYTWHNV TESSRVTTKHVFATLSFIAEIFIFLYVGMDALDIEKWRIVSQSPRKSIGVSSLLLALILVGRAAFVFPLSFLSNL…
>Gm | Glyma.19G240500.1 MGGELSYVLLKTQMLTSDHASVVSMNIFVALLCACIVIGHLLEENRWVNESITALLIGICTGIVILLLSRGKSSHLLVFSEDLFFIYLLPPIIFNAGFQVK KKQFFVNFITITLFGVVGTLISCSIITFGVTQIFKRMGFGKSLDMGDYLAIGAIFAATDSVCTLQVLNQDETPLLYSLVFGEGVVNDATSVVLFNAIKS FDLNKIDPRIGLHFIGNFLYLFTASTLLGVLAGLLSAYIIKTLYIGRHSTDREVALMMLMAYLSYILAELWYLSGILTVFFCGIVMSHYTWHNVTESSR ITTKHAFATLSFVLETFIFLYVGMDALDIEKWRFVSDRPKTSVAVSSVLLGLVLAGRAAFVFPLSFLSNLTKK…
>Gm | Glyma.20G229900.1 MVFEISTVVSKLQTLSTSDHASVVSMNLFVALLCGCIVLGHLLEENRWMNESITALLIGVCTGIVILLFSGGKSSHILVFSEDLFFIYLLPPIIFNAGFQVK KKQFFVNFMTIMLFGAIGTLISCTIITLGATQIFKRLDVGPLELGDFLAIGAIFAATDSVCTLQVLNQDETPLLYSLVFGEGVVNDATSVVLFNAIQSFD LNQIDPSIAGHFLGNFLYLFIASTMLGVLTGLLSAYIIKKLYIGRHSTDREVALMMLMAYLSYMLAELSYLSGILTVFFCGIVMSHYTWHNVTESSRIT TKHSFATLSFVAEIFIFLYVGMDALDIEKWKFVSDSPGTSVATSSVLLGLILLGRAAFVFPLSFLSNLAKK…
>Zm | GRMZM2G027851_T01 MGLGVVAELVRLGVLSSTSDHASVVSINLFVALLCACIVLGHLLEENRWVNESITALIIGLCTGVVILLTTKGKSSHILVFSEDLFFIYLLPPIIFNAGFQV KKKQFFRNFMTITLFGAVGTMISFFTISLGAIAIFSRMNIGTLDVGDFLAIGAIFSATDSVCTLQVLHQDETPFLYSLVFGEGVVNDATSVVLFNALQ NFDLNHIDVAVVLNFLGNFCYLFVSSTLLGVFTGLLSAYIIKKLYIGRHSTDREVALMMLMAYLSYMLAELLDLSGILTVFFCGIVMSHYTWHNVT ESSRVTTKHAFATLSFIAETFLFLYVGMDALDIEKWEFASDSPGKSIGISSILLGLVLVGRAAFVFPLSFLSNLTK…
>Zm | GRMZM2G037342_T02 MGLGAAMALALGDPPADYASIAAVGLFVALMCVCIVVGHLLEENRWMNESITALFIGLGTGAVILFASSGKHSRVLVFSEDLFFIYLLPPIIFNAGF QVKKKQFFRNFITITLFGAVGTLISFTVISLGALGLISRLNIGALELGDYLALGAIFSATDSVCTLQVLSQDETPFLYSLVFGEGVVNDATSVVLFNAIQ NFDPGNISSAKLLNFIGSFLYLFGSSTILGVASGLLSAYTIKKLYFGRHSTDREVSIMMLMAYLSYMLAELLDLSGILTVFFCGIVMSHYTWHNVTE SSRVTTKHAFATLSFISETFLFLYVGMDALDIEKWKIVGQTYSPVKSIALSSTILALVLVSRAAFVFPLSFVSNLTKK…
>Zm | GRMZM2G063492_T01 MGLGLGALLKSGGLSVSDHDAIVSINIFIALLCSCIVIGHLLEGNRWVNESITALVMGLITGGVILLVTNGTNSRILVFSEDLFFIYLLPPIIFNAGFQVK KKQFFRNFITIILFGAIGTLISFVIISLGAMGLFKKLDVGPLELGDYLAIGAIFSATDSVCTLQVLNQDETPLLYSLVFGEGVVNDATSVVLFNAIENL DIDNFDAIVLLNFVGKFLYLFFTSTILGVATGLLSAYIIKKLCFARHSTDREVSIMILMAYLSYMISMLLDLSGILTVFFCGIVMSHYTWHNVTESSR VTTKHTFATLSFIAEIFLFLYVGMDALDIEKWKLASSSPKKPIALSAIILGLVMVGRAAFVFPLSFLSNLSKKE…
>Zm | GRMZM2G067747_T01 MALELSLASASPPAGGGLAQPPPLAPPGKEQQVAGVGILLQISMLVLSFVLGHVLRRHRFYYLPEASASLLIGLVVGGLANISNTETNTRTWFNFH EEFFFLFLLPPIIFQSGFSLSPKPFFANFGAIVTFAILGTFIASVVTGVLVYLGGLTFLMYKLPLVECLMFGALISATDPVTVLSIFQELGSDVNLYALVF GESVLNDAMAISLYRTMSSVRSHAAGGENFFMMILQFLETFVGSMSSGVGVGFISALLFKYAGLDVDNLQNLECCLFVLFPYFSYMLAEGLGLSGI VSILFTGMVMKHYTYSNLSDNSQRFVSAFFHLLSSLAETFVFIYMGFDIAMEEHSWSHVGFIFFSIIFIVVARAANVFS…
>Zm | GRMZM2G090149_T01 MMFGALVSATDPVTVLSIFQELGTDTNLYALVFGESVLNDAVAISLYRSMASMRTHHSGKNFFLVILRFLENFVGSMSSGIGVGLISALLFKYAALGV ENLHNLESCLFVLFPYFSYMLAEGIGLSGIISILFTGIVMKRYTFSNLSDDSQRFTARFFHLLSSLAEAFVFIYMGFDIAIERQSWSHIGFIFFSIIFILVA RAANVFSCAYILNLARPPHCQIPRQYQQALWYSGLRGAMAFALALQSVHDLPDGHGETIFTATTSIVVLTVLLIGGSTGTMLEALQVVGDSNRYC QLYELQESSNGNDTGYTGQNYDEGASTSSKFRSKLRDLRRSTSSFALLDRNYLTPIFTSQNGDCNDNTTESPNEELT…
>Zm | GRMZM2G098494_T01 MGGEAEPDNAVLFVGVSLVLGIASRHLLRGTRVPYTVALLVLGVALGSLEYGTQHGLGKLGAGIRIWANINPDLLLAVFLPALLFESSFSMEVHQIKD KGGGYLNQLIPLPCELMVNTSSRGTFKRCMAQMVLLAGPGVLISTVLLGVAVKLTFPYNWSWKTSLLLGGLLSATDPVAVVALLKELGASKKLSTI IEGESLMNDGTAIVAYQLFYRMVLGRTFDAGSIIKFLSEVSLGAVALGLAFGIMSILWLGFIFNDTIIEIALTLAVSYIAFFTAQDSLEVSGVLTVMTLG MFYAAFAKTAFKGESQQSLHHFWFKVQTQSWFLTLAAVRQYHCVKVRQDFKGFLDLFAPGDYLTPIGQFFLLVTKSTM…
>Zm | GRMZM2G118019_T01 MAAAAWWETLVVAAAADGTGGSSTTVVSICMFTTVLCLCLVAGHLLEENKWVNESITALVIGCIIGVIVFLLTKGKHSHILRFDEQLFFIYVLPPIIF NAGFQVKKKQFFHNFMTIMSFGVFGVFISGAIVSAGCYWLFPKVGFGELGAVDYLALGAIFSSTDTVCTLQVINQDETPRLYSLVFGEGVVNDATAV VLFNAIKDLDISRLKGGVVLKVIFDFLYLFATSTVLGISIGLVTAYVLKALYFGRHSTDREVALMALMAYLSYMLAELLELSGILTVFFCGIVMSHYA WHNVTESSRITTKHIFATLSFIAETFIFLYVGMDALDIDKWRTSKESFKTSIGIFGILILLILLGRVAFVFPISILSNI…
>Vv | GSVIVT01000002001 MGFLDAIPNKHSLQDSSSFLNTTTVIALCLFFALLCACIVIGHLLEEHRWANESITALLLGLCAGVVVLLVSKGRSSKILAFNEDLFFLYLLPPIIFNAGF QVKKKQFFKNFSIILMFGVFGTIISFCLISAGAFLLFKKIGITTLNIEDYLAVGAILSATDSVCTLQVLNQEETPFLYSVVFGEGVVNDATSIVIYNAVQSL DLSNIDALTALKLLGTFLYLFFTSTILGVVAGLLSAYIIKTLYFGRHSTDREVALMMIMAYLSYMLAELLSLSGILTVFFCGIVMSHYTWHNVTESSRIT TKHAFATISFIAETFIFLYVGMDALDIDKWRSSKASAGTSVSVSSAFLALVLIGRAAFVFSLSNILNFF…
>Vv | GSVIVT01011001001 MGLNSLAGLGMRSTSDQVSIDAITLFVALLCACIVIGHLLEEYRWMNESITALFIGLCTGIVLLLTTGGKISLILLFNEELFFIYLLPPIIFNAGFQVKKK QFFRNFMTIILFGAIGTLISFGIISLGAIQLFKKLDIGFLEIGDYLAIGAIFSATDSVCTLQVLNQDETPLLYSLVFGEGVVNDATSVVLFNAIQRFDLSHI TSGIAFQFVGNFLSLFFASTLLGVFIGLLSAYIMKKLYFGRHSTDREVALMIVMAYLSYIMAELFYLSGILTVFFCGIVMSHYTWHNVTESSRVTTKH TFATLSFVSEIFIFLYVGIDALDIEKWRVVSNSPGTSIGVSSILLGLVLIGRAAFVFPLSFLSNLTKKSES…
>Vv | GSVIVT01011573001 MGSVLEGVFPYRALGEESSSSSSNPTDAVIFVGICLVMGIACRQLLRGTRVPYTVALLILGIALGSLEHGTSNKLGKIGDGIRLWANIDPNLLLAVFLPAL LFESSFSMEVHQIKRCMVQMLILAGPGVLVSTFCLGSALKFTFPYDWSWKTSLLLGGLLSATDPVAVVALLKELGAGKKLSTIIEGESLMNDGTAIVV YQLFYQMVLGKSFNFGAVVKFLTQVSLGAVGIGLAFGLASVLWLGFIFNDTVIEITLTLAVSYIAYFTAQEGADVSGVLAVMTLGMFYAAVAKTAFKG DGQQSLHHFWEMVAYIANTLIFILSGVVIAEGVLGSNDIFKNHGNSWGYLILLYVYVQVSRIVVVGVSYPFLWYF…
>Vv | GSVIVT01017814001 MGFELGSVVMKLGMVSTSDHSSVVSMNLFVALLCACIVVGHLLEEYRWMNESITALALGLCTGIIILLTTRGKSSHILVFSEDLFFIYLLPPIIFNAGFQVKK KQFFRNFMTIMLFGAIGTLISFGIISLGAIHFFKKMKIGSLDIGDYLALGAIFSATDSVCTLQVLNQDETPLLYSLVFGEGVVNDATSVVLFNAIQSFDLSH IDSSIALQFIGNFLYLFITSTMLGVFAGLLSAYIIKKLYFGRHSTDREVAIMILMAYLSYMLAELFYLSAILTVFFCGIVMSHYTWHNVTESSRVTTKHAFA TLSFVAEIFIFLYVGMDALDIEKWRFVSDSPGKSIGVSSILLGLVLVGRAAFVFPLSFLSNLTKK…
>Vv | GSVIVT01019361001 MTIDQAHKLISGKCWSWIYCCFDILFNQLLNLFKYAGLDIDNLLNLECCLFVLFPYFSYMLAEGLGLSGIVSILFTGIVMKHYTFSNLSENSQRFVSAFF HLISSLAETFVFIYMGFDIAMEQHSWSHVGFIFFSILFIIVARAANVFSCAYMVNLIRPAHRQIPLKHQKALWYSGLRGAMAFALALQSVHDLPEGH GQTIFTATTAIVVLTVLLIGGSTGTMLEALQVVGDGHDGPIGESFEVNNGYISPPYDEEESSGNRLKMRLKEFHKNTATFRALDKNYLTPFFTTQTGDD EEQEDFGEAASSSRRASFHG
>Vv | GSVIVT01019363001 MDDLPISPTEPRGSPSPGKEQQAAGVGILLQIMMLVLSFVLGHVLRRKKFYYLPEASASLLIGLIVGGLANISDTETSIRAWFNFHEEFFFLFLLPPIILYP YLGCCNLLLLSLFDLLSGFSLSPKPFFSNFGAIVTFAIVGTFIASTVTGILVYLGGLIYLMYRLPFLECMMFGALISATDPVTVLSIFQELGSDMNLYAL VFGESVLNDAMAISLYRTISLIKSHVPSEQNFFMVIVKFLETFVGSMSSEVGISFFGVLFRYVQAFGNMLSTLPPSFVGKPRIHIPSP
>Vv | GSVIVT01021972001 MMASQFGSMLTRLGNLSTSDHASVVSINLFVALLCGCIVIGHLLEENRWVNESITALVIGVCTGVVILLTSGGRSSHLLVFSEDLFFIYLLPPIIFNAGF QVKKKQFFRNFITIMLFGAVGTLISCGIITSGVMQFFSKLDIGSFDIGDYLAIGAIFSATDSVCTLQVLNQDETPLLYSLVFGEGVVNDAASVVLFNA IQSFDLTHTNLRIALQFIGNFFYLFFTSTMLGVVAGLLSAYIIKTLYFGRHSTDREVALMMLMAYLSYILAELFYLSGILTVFFCGIVMSHYTWHN VTESSRVTTKHAFATLSFVAEIFIFLYVGMDALDIEKWRFVSKTPGTSVAVSSILIGLVLVGRAAFVFPLSFLSNLAK…
>Vv | GSVIVT01037753001 MSASGFAMNIAGDHAQVVLISVFVAVLCLCLVIGHLLEENRWLNESTTAIIIGCITGTIILLLSKGKSSHILRFNEELFFIYLLPPIIFNAGFQVKKKQ FFQNFITIMLFGVIGVFISSSIITAGAWWLFPRFGFTGLSAQDYLAIGTIFSSTDTVCTLQVLHQDETPLLYSLVFGEGVVNDATSVVLFNAVQKLD KSKLNGWAALRVLLDSLYLFSTSTALGVVAGLLTAYTLKTLYIGRHSTVREIALMVLMAYLSYTLAELFHLSGILTVFFCGILMSHYASHNVTQSS RITTRHIFATMSFIAETFIFLYVGIDALDIEKWKLSKLSFRTSVGIYSTVVLLISLGRAAFVFPLSTFSNYVHRRADRLS…
>Os | LOC_Os05g05590.1 MGLDLGALVLKSGGLLVSDYDSIVAINIFVALLCSCIVIGHLLEGNRWVNESITALVMGLITGGVILLVSGGKNSHILVFSEDLFFIYLLPPIIFNAGFQVK KKQFFRNFMTIILFGAVGTLISFVIISLGAMTLFKKLDVGPLQLGDYLAIGAIFSATDSVCTLQVLNQDETPLLYSLVFGEGVVNDATSVVLFNAIEDID IANFDSLVLLAFIGNFLYLFFTSTLLGVVAGLLSAYIIKKLCFARHSTDREVAIMILMAYLSYMLSMLLDLSGILTVFFSGIVMSHYTWHNVTESSRITT KHTFATLSFIAEIFLFLYVGMDALDIEKWKLASSSPKKPIALSATILGLVMVGRAAFVFPLSFLSNLSKKE…
>Os | LOC_Os06g21360.1 MAWWWWWSEAVVVGGGTGGGSSGTVVSICVFTAVLCVCLVAGHLLEENKWVNESITALLIGCVVGAIIFLLSEGKNSRILRFDEQLFFIYVLPPIIFN AGFQVKKKQFFHNFLTIMSFGIFGVFISVAIVSTGCYWLFPKVGFGDLGAVDYLDLILFTTTALGAIFSSTDTVCTLQVISQDETPRLYSLVFGEGVVN DATSVVLFNAIKNLDITQLKGGVALKVISDFLYLFFTSTMLGVTIGLSTAYALKALYFGRHSTDREVALMALMAYLSYMLAEFLDLSGILMVFFCG IVMSHYAWHNVTESSRITTRHIFATLSFIAETFIFLYVGMDALDIDKWKTSETSFKTSLGIFGIIISLVLLGRAAFVFPL…
>Os | LOC_Os07g47100.2 MGMEVAAARLGALYTTSDYASVVSINLFVALLCACIVLGHLLEENRWVNESITALIIGLCTGVVILLMTKGKSSHLFVFSEDLFFIYLLPPIIFNAGFQV KKKQFFRNFMTITLFGAVGTMISFFTISIAAIAIFSRMNIGTLDVGDFLAIGAIFSATDSVCTLQVLNQDETPFLYSLVFGEGVVNDATSIVLFNALQNF DLVHIDAAVVLKFLGNFFYLFLSSTFLGVFAGLLSAYIIKKLYIGRHSTDREVALMMLMAYLSYMLAELLDLSGILTVFFCGIVMSHYTWHNVTESSRV TTKHAFATLSFIAETFLFLYVGMDALDIEKWEFASDRPGKSIGISSILLGLVLIGRAAFVFPLSFLSNLTKKAP…
>Os | LOC_Os09g11450.1 MALELSLVSASPPGGLAASPPPPAAIPGKEQQVAGVGILLQISMLVLSFVLGHVLRRHRFYYLPEASASLLIGLVVGGLANISNTETNTRTQSGFSLSPK PFFANFGAIVTFAILGTFIASVVTGVLVYLGGLTFLMYKLPFVECLMFGALISATDPVTVLSIFQELGTDVNLYALVFGESVLNDAMAISLYRTMSLVRSQ AAAGENFFMMVFQFLETFVGSLSSGCITAQNILNYFKGTFGIVVLELDLSLLLYPFPKFYMETLFAKHERLCMLSIDHVKLQYLCITIYHLLIACFTVNY FIYYLILCNLDHSVYLFKYAGLDIDKYMLAEGLGLSGIVSILFTGMVMKHYTFSNLSNNSQRFVSAFFHLLS…
>Os | LOC_Os09g30446.1 MMFGALVSATDPVTVLSIFQELGTDVNLYALVFGESVLNDASLILSNLFKYAALGVENLHNLESCLFVLFPYFSYMLAEGFGLSGIVSILFTGIVMKRYTF YNLSEDSQRFTARFFHLLSSLAEAFVFIYMGFDIAMERQSWAANVFSCAYILNLARPVHCQIPRQYQLALWYSGLRGAMAFALALQSIHDLPEGHGET IFTATTSIVVLTVLLIGGSTGTMLESLQHNFDGNNAGYPGQRYGEETSTSSNFTMKLKELQRRYSSSHLILKLYLLIALL
>Os | LOC_Os11g42790.1 MELGLGMGMGLGDPPADYGSIAAVGMFVALICVCIVVGHLLEESRWMNESITALIIGLGTGGVILMVSSWKHSRILVFSEDLFFIYLLPPIIFNAGFQVKKK QFFRNFMTITLFGAIGTLISFSVISLGSLGLISRLNIGSLDLGDYLALGAIFSATDSVCTLQVLNQDETPFLYSLVFGEGVVNDATSVVLFNAMQNFDLANF SSVKFLQFIGNFLYLFATSTFLGVAAGLLSAYIIKKLYFGRHSTDREVSIMMLMAYLSYMLAELLDLSGILTVFFCGIVMSHYTWHNVTESSRVTTKHAFA TLSFIAETFLFLYVGMDALDMEKWKIVGETFSPMKSIALSSTILFLVLVARAAFVFPLSFLANLTKKT…
>Os | LOC_Os12g44360.2 MDNPEAEPDDAVLFVGVSLVLGIASRHLLRGTRVPYTVALLVLGVALGSLEFGTKHGMGKLGAGIRIWANINPDLLLAVFLPALLFESSFSMEIHQIKKCMA QMVLLAGPGVLISTFFLGSALKLTFPYNWNWKTSLLLGGLLSATDPVAVVALLKELGASKKLSTIIEGESLMNDGTAIVVYQLFYRMVLGRTFDAGSIIK FLSEVSLGAVALGLAFGIASVLWLGFIFNDTIIEIALTLAVSYIAFFTAQDALEVSGVLTVMTLGMFYAAFAKTAFKGDSQQSLHHFWEMVAYIANTLI FILSGVVIADGVLENNVHFERHGASWGFLLLLYVFVQISRILVVVILYPLLRHFGYGLDLKEATILVWAGLR…
>Mt | Medtr1g081900.1 MAIEITSIVSKLSMLSTSDHASVVSMNLFVALLCACIVLGHLLEENRWMNESITALLIGICTGVVILLFSGGKSSHILVFSEDLFFIYLLPPIIFNAGFQVKKKQ FFVNFMTITSFGAIGTLISCVIITTGATFAFKRMDIGTLEIGDYLAIGAIFAATDSVCTLQVLNQDETPLLYSLVFGEGVVNDATSVVLFNAIQSFDLNQLNPS IALHFLGNFLYLFVASTLLGVVTGLLSAYVIKKLYIGRHSTDREVALMMLMAYLSYMLAELSYLSGILTVFFCGIVMSHYTWHNVTQSSRITTKHSFATLSF VAEIFIFLYVGMDALDIEKWKFVSDSPGTSIAASSVLLGLILLGRAAFVFPLSFLSNLTKKSQ…
>Mt | Medtr1g082440.1 MLKVAMLPSPLDSSTSYLSTSTIVSLCVFFALLCACIIVGHLLEEYRWASESIIALLLGLCSGVVVLLVTKFRSTEILIFNEDLFFLYLLPPIIFNAGFQVKKKQ FFRNFTTILLFGVLGTVISFCVISVGAFLLFNRIGITNLSIKDHLAIGAILSATDSVCTLQVLSQDETPFLYSIVFGEGVVNDATSIVLFNSVQSLNFDSINAITA LKLLGTFLYLFCTSTALGVVVGLLSAYIIKTLYFGRHSTDREVALMMLMAYLSYMIAELLNLSGILTIFFCGIVMSHYTWHNVTGSSRITTKHAFATISFIA ETFIFVYVGMEALDIDKWKRSKASIGTSVAVSSTLIALVLIGRAAFVFPIANIANCTKTRE…
> Mt | Medtr1g082450.1 MVVLPSPLHFSTSFLSSATASTIVALCVFFALLCACIIIGHLLEDSRWANESITALFLGLCSGLVVLLVTNFQSHDILVFNEDLFFLYLLPPIIFNAGFQVKKKRF FRNFNHILLFGVLGTVISFCLISLGAFLLINRIGEVNLDIQDILAIGAILSATDSVCTLQVLSQDETPLLYSIVFGEGVVNDAMSIVIFNSVQSLNFSSINAVKALE LLGTFLYLFCTSTILGVAVGLLSAYLIKTFYFGRHSTDREVALMMLMAYFSYMIAELLELSGILTIFFCGIVMSHYTWHNVTGNSRTTTKHSFATMSFISETFI FLYVGMDALDIDNWKASKASIGTSIAVSSTFLALVLIGRAAFVFPIANISNYFVTR…
>Mt | Medtr2g028230.1 MGSENEISPADVHKAPPGKEQQAAGVGILLQIMMLVLSFVLGHVLRRKKIYIIPEASASLLIGLIVGILANISDTETNIRAWFNFHEEFFFLFLLPPIIFQSGFSL APKPFFSNFGAIVTFAIFGTFLASFVTGALVYLGGLVFLMYRLPFVECMMFGALISATDPVTVLSIFQELGTDVNLYALVFGESVLNDAMAISLYRTMSVVK NNPSGQNFFMVVVRFLETFVGSLSAGLDIDNLQNLESCLFVLFPYFSYMLAEGLGLSGIVSILFTGIVMKHYAYSNLSQSSQRFVSAFFELISSLAETFIFIYMGF DIAMEQHSWSHVGFIFFSVIFIVIARAANVFSCAYLVNLVRPAHRKIPPKYQKALWYSGL…
>Mt | Medtr3g055600.1 MGMMSLMVALNLMQSDADKNLAHDHAQVVPMTLFVAVLCLCLVIGHLLEESRWINESIVAIFVGLIAGMILLLVTKGKSSHILTFDEELFFIYLLPPIIFNAGF QVKKKQFFHNFLTIMLFGVIGVFISTFIITSGSWLLFPKLNFHNLTVRDYLALGTIFSSTDTVCTLQVLHQDETPLLYSLVFGEGVVNDATSVVLFNAVQKLDVSR LDSKTLRVIGDFLYLFSTSTVLGVITGLLTAYILKALSFGRHSSVREISLMMLMAYLSYMLAELLELSGILTVFFCGISMSHYAWHNVTEISRITTRHVFATMSFI AETFIFLYVGMDALDIEKWRMTHLKFGNLLGIYSCLIFLILLGRAAFVFPLSALANYM…
>Mt | Medtr4g118770.1 MVGEGALYEKLTTMFTSDHASVVSLNIFVALLCTCIVIGHLLEENRWINESITALLIGLCTGVLILFTTGGRSSHIMVFSEDLFFIYLLPPIIFNAGFQVKKKQFFR NFMTIMLFGAIGTLISFCIISLGAIHFFQKLDIGSLKIGDYLAIGAIFSATDSVCTLQVLNQDETPLLYSLVFGEGVVNDATSIVLFKAIQNFDLSHIDLTTALHL LGNFLYLFIASTVLGIFVGLFSAYIIKRLYFGKHSTDREVALMILMAYLSYMLAELFSFSAILTVFFCGILMSHYTWHNVTESSRITTKHTFATMSFIAEIFIFLY VGMDALDMEKWRFVSQSQKKSIGVSSLLLALILVGRAAFVFPLSFISNLSKKSQS…
>Mt | Medtr7g114250.1 MGVESLQMLTTSDYASIISMNLFVALLCACIVIGHLLEENRWVNESITALLLGLCTGVVILWISGGKSSHLLVFSEDLFFIYLLPPIIFNAGFQVKKKRFFVNFI TIMSFGAVGTLISCSIITFGVSQIFKRMGIGTLDLGEAVAIGAIFAATDSVCTLQVLNQDETPLLYSLVFGEGVVNDATSVVLFNAIKSFDLEQLDHGIALQFFG NFLYLFIASTMLGVLGGLLSAYIIKKLYIGRHSTDREVALMMLMAYLTYILAELWYLSGILTVFFCGIVMSHYTWHNVTESSRITTKHAFATLSFVAETFLFL YVGMDALDIEKWRFVSDRPGTSVIVSSVLLALVLIGRAAFVFPLSFLSNLTKKSQNEKISF…
>Pp | Phpat.003G060600.1 MEMATLKTLSLLPPPGLSDQQQIVSASILLQIVMLGLAFVLGHVLRRRKIYNINLTSISLHLDFNRASMANKPSIVRLISSVSDILVHFVRLSLTIFSNFGAICL LAMLGTFIASIVTEILVYLGGIFYLMYKMSFRESIMYGELCSEFGTDVNLYALVFGESVLKRSGQQGQFYPGFCIYMLWWFESFWFIPILLESNFNHTLCSCRI GRVQINFNIHEVCRLRVTVAGGYLATQNPVVCQDSSFRNTRSHVCNLAFPGIMCAHFHQIHPLGGAAFSESTCA
>Pp | Phpat.005G060300.1 MATNDVVSVSHSMLLKATDLKDDRIDVISICLFVFLLCACIVLGHLLEENRWMNESITALLLGLFTGSIVLISSKGQGSHILEFDEELFFIYLLPPIIFNAGFQV KKKEFFRNFITIMFFGVIGVFISFGIISTGSWYFFSKFGLKNLPIRDILAIGVIFSATDSVCTLQVLNQDETPLLYSLVFGEGVVNDATSVVLFRAVQTYNFDNF TSLEGLQIGGSFLYLFFSSCILGIASGLISAYIIKTMYFGRHSTDREIAIMTLMAYLSYVFAELFYLSGILSVFFCGIVMSHYTWHNVTENSRITSKHSFATMS FIAETFIFLYVGMDALDFEKWKMMQSSFTESAGLFGSLLFLVLLGRAAFVFPLSALS…
>Pp | Phpat.006G042000.1 MVTNDVLGVAHSLLLKTPDLRDDHMHVVSICLFVFLLCACIVFGHLLEENRWMNESITALLLGLCTGVVVLISSNGQSSHVLKFDEELFFIYLLPPIIFNAGF QVKKKEFFRNFIAIMLFGVIGVFISFAVISTGSWYLFPKLGLNLSMRDILAIGVIFSATDSVCTLQVLNQDETPLLYSLVFGEGVVNDATSVVLFRAVQSYNFD RFSPLEDLQIGCNFLYLFSSSCILGIASGLISAYIIKTMYFGRHSTDREIAIMILMAYLSYILAELFYLSGILSVFFCGIVMSHYTWHNVTENSRTTTRHSFATM SFIAETFIFLYVGMDALDLDKWKTTQSSFKESAGLFGSLMCLILLGRAAFVFPLSALSN…
>Pp | Phpat.007G019700.1 MEVGALPVRSLNYLMTKTGLDGSEDHMVVVAISLFVTLLCACIVLGHLMEEFQYISESVTAIILGFCTGIIVLVASNGASSHVLQFNEELFFIYLLPPIIFNAGFQ VKKKQFFRNFIAIMLYGVIGVFISFAIISAGCKFTFPKFGLDKLTIGDYLALGTIFSATDSVCVLQVLNQDDSPLLYSLVFGEGVVNDATSVVLFRAVQKLSFKD FTGMEVIRICGSFLQLFFSSTVLGVAIGLLSAYIIKTLYLARHSTDREIALMTIMAYLSYILAELFYLSGILTVFFCGIVMSHYTWHNVTESSRITTRHGFATMSF IAETFIFLYVGMDALDVDKWKMVQISSGDYFGLFFTIITLVLVGRAAFVFPLSA…
>Pp | Phpat.011G085500.1 MSSPDEQLRIQSIGRWSGRRGSAKSSRHGYRGTGMGAAEGRKEGKNRQWPVFLLLPYCDAALRRWLCAKASSHLGSNSETRTRTRSPSHISTSNSISRTRP ALSPFLNFKSGDDRILGSRGGVQDGVSQGFCDETLRESLSWRSIGGFFFAFLPFRSFDGANSFDGFDFGFSSKEVSRMCPYAYGMAIPYISILTLLLVTMTNIKD FLEQGSQIRVVSSPCNLQDSETQLEQYGDEGAPRGLPALYYGSSWDSRLRKPYGCGRRFLVRDLALRLHCAGSHDGGVSVYQRISHRHLSWIVVLVTSSGASS HVLQFNEELFFIYLLPPIIFNAGFQVKKKSFFRNFVAIMLFGVIGVFISVAIITAGCKFMFP…
>Pp | Phpat.013G047500.1 MEMATSEPSSPLPQPGSSDQQQIASASILLQIVMLGLAFVLGHVLRRHKIYYINEASASLLLGLFVGFVANVSNTEAHFRQWFNFHEEFFLLFLLPPIIFESGFSL QPKPFFSNFGAICTFAILGTFITSIVTGILVYLGGLFFLMYRLPFHESIMYGALISATDPVSVLAIFQELGTDVNLYALVFGESVLNDAVAISLYRTLLAVKNHPLETH GLMSAIWSFLEIFVGSLSSGVGVALICALLFKYSGLAVHGLQNLECCLVVLFPYFSYMLAEGLGLSGIVAILFCGILMKHYTFPNLSEGAQAFTSGFFQLISSLAETF VFIYMGMDIAIKSHSWSHVGFIFFSIVFIVIARAANVFPCARLVNMLR…
>Pp | Phpat.016G057400.1 MNVQKSSTEPGMGVNPLAADTEAVGPQVAVLFVGVSLFVGMASRHLLKNTSIPYTVALLILGIGLGSLEYGTTNGLGVLGDSIRMWASIDPNLILFVFLPALLFES SFAMDFHQIKRGFMQMLLLAAPGVVISTIFLGVVLVKILPYHWNWSTGFLLGGLLSATDPVAVVALLKELGASKKLSTLIEGESLMNDGTVIVVFHLFLQIVLGQK FSSGDVISFLCRVGLGAVGLGLLFGIVCVCWVGLVFNDTIIEITLTFTASYLAFFMWRKFIMATFLCRFFAAFARTAFTGESERSMFHFWELISYIANTLIFKIKLNIY NGGVMQWGGRDWSNLLLLYIFVQFSRVVVVGLLYPGLKFFGYGMSWKEAT…
>Pp | Phpat.022G036100.1 MESMSTVAPAPSTAATEEVGPEVAILFVGVALFLGMVSRHLFKGSRIPYTVVLLLLGIGIGGLEYGVKNLGVLGDSIRMWSNIDPDLILFLFLPALLFESSFAMDFHQIK RCFFQMLLLAAPGVLISTFLLGKVFPYNWNWSTGLLLGGLLSATDPVAVVALLKELGASKKLSTLIEGESLMNDGTAIVVFRLFLQMVLGKHFSAGDVVSFLSRVVF GAVALGLLFGIVSVIWVGRVFNDTVIEITLTLTASYMAFFVAEESASVSGVLTVMTVGIFFTAFARTAFTGESAQSMHHFWEMISYIANTLVFLLSGVVIAESILRSQDK IQGRDWGYLLLLYLFVQISRAMVVGLLYPGLKYFGYGINWKEAI…
>Pp | Phpat.025G008900.1 MAVGDGVLGVAHSTSLKASELEGNAEHMTVVSICLFVSLLCACIVVGHLLEENQWTNQCETALLLGLGTGIIVLIASKGYSSHVLKFNEELFFIYLLPPIIFNAGFSVKK KEFFRNFIAIMLFGIVGVFISFAIISVGTWLLFPKLGLKNLPVRDILAIGVIFSATDSVCTLQVLDQDSTPMLYSLVFGEGVVNDATSVVLFRAFQTYNFDHFTPLDGLKI GGNFLYLFFTSTVLGIVSGLVSAYIIRKIYFGRESTDREIAIMILMAYLSYTFAELFELTGILSVFFCGIMMSHYTWHNVTEHSRTTTKHTFATMSFIAEVFIFLYVGMDA VDIDKWRRTQSRESAGLLGGLMFIIMLGRAAFVFPLSAC…

## Sheet: Protein modelling
Structure-dependent modeling parameters used for SbNHX and SbNHE proteins.
Protein	C-score	TM-score	RMSD (Å)	Best identified structural analogs in PDB
				PDB hit	TM-Scorea	RMSDa	IDENa	Cov
SbNHX1	-1.5	0.53±0.15	10.2±4.6	4cz9A	0.837	2.28	0.149	0.904
SbNHX2	-0.2	0.69±0.12	8.9±4.6	4c0oA	0.945	1.17	0.102	0.956
SbNHX3	-0.34	0.67±0.13	8.8±4.6	4c0oA	0.972	0.98	0.091	0.981
SbNHX4	-3.01	0.37±0.13	15.4±3.4	4cz8A	0.592	1.23	0.163	0.602
SbNHX5	-2.18	0.46±0.15	15.5±3.3	5fwkA	0.435	0.35	0.727	0.435
SbNHX6	-1.22	0.56±0.15	9.8±4.6	4wisA2	0.89	2.57	0.065	0.952
SbNHX7	-0.35	0.67±0.13	5.8±3.6	4czbA	0.865	1.28	0.21	0.91
SbNHE1	-2.23	0.45±0.15	13.2±4.1	5dfzC	0.923	2.13	0.069	0.958
SbNHE2	-2.18	0.46±0.15	15.4±3.4	4ol8B	0.311	1.01	0.324	0.313
SbNHE3	-3.31	0.35±0.12	16.7±2.9	3oymA	0.498	0.77	0.217	0.501
SbNHE4	-0.45	0.66±0.13	11.0±4.6	4bedA	0.965	1.51	0.092	0.977
SbNHE5	-3.48	0.33±0.11	18.0±2.4	2uvcH	0.328	9.07	0.041	0.526
SbNHE6	1.03	0.85±0.08	5.8±3.6	5fwkA	0.91	0.52	0.719	0.913
SbNHE7	-2.37	0.44±0.14	13.7±4.0	4fx5A	0.63	1.1	0.202	0.639
SbNHE8	-0.4	0.66±0.13	10.5±4.6	5ijoj	0.893	1.67	0.086	0.906
SbNHE9	-0.82	0.61±0.14	10.4±4.6	5dfzC	0.866	1,64	0.078	0.882
RMSDa is the RMSD between residues that are structurally aligned by TM-align. IDENa is the percentage sequence identity in the structurally aligned region. Cov represents the coverage of the alignment by TM-align and is equal to the number of structurally aligned residues divided by length of the query protein.

## Sheet: Primers list
Primer	Sequence
NHX1 RTF	CTGCGGTATCGTAATGTCCC
NHX1 RTR	GCTAGGTTGCTGAGTATGGC
NHX2 RTF	CCCGTCCAAAGATCTCCTTC
NHX2 RTR	CTTTCAGGTTTCCAGAGGGG
NHX3 RTF	CCGGGAACTGAAATGGAGAG
NHX3 RTR	CAGGCACGTAGGAGTACTGT
NHX4 RTF	GGTAGGCATTCGACTGATCG
NHX4 RTR	CTCAGCTCTAGCAACTCTGC
NHX5 RTF	TCGAGACTTCTCTCCTGACC
NHX5 RTR	CCTCATCGATGCTTAGACCG
NHX7 RTF	GTCCCTCGAATACGGAACAC
NHX7 RTR	CTTTCAAAGAGGAGGGCAGG
NHE1 RTF	ATGATCCACCCTAGCCTGAG
NHE1 RTR	CACACTTGCTCTCTCCACAG
NHE2 RTF	CAGGAGATGTGTGACCACTG
NHE2 RTR	CGGAATGCTCCATAGTGACC
NHE3 RTF	CCCCAGACTTCAGGTCAAAC
NHE3 RTR	GATCCCTTGGACGATAGCAC
NHE4 RTF	GAAGGGCCTCCTTAAATCCG
NHE4 RTR	CCTTCTTCTTGGCTTCCTCC
NHE5 RTF	CCAACCACAAGAACATCGTG
NHE5 RTR	TTGGCCATGAACTCGTACAC
NHE6 RTF	CGAGGTCCTGTACATGGTTG
NHE6 RTR	CAAGCTTCAGACCCTCCTTG
NHE7 RTF	AGGAGCCTCAAGTGTTCGAC
NHE7 RTR	CCACCGGATCTGAATGAAGC
NHE8 RTF	CAGTCTAGCCAGCCAAAGAG
NHE8 RTR	GACTTCGGGATTGGAGACAC
NHE9 RTF	CTCGCTAAAGGAAGACGACC
NHE9 RTR	GATGGCCCTTTGATAGGTGG
